# Supplementary material for: Metabolic Reprogramming in Leaf Lettuce Grown Under Different Light Quality and Intensity Conditions Using Narrow-Band LEDs
Source: Sci Rep. 2018 May 21;8:7914. doi: 10.1038/s41598-018-25686-0 (PMC5962576; doi:10.1038/s41598-018-25686-0)
Supplement: Supplementary file 3 — Supplementary Table S2 [file 41598_2018_25686_MOESM3_ESM.xlsx]

## Sheet: Title
Metabolic Reprogramming in Leaf Lettuce Grown Under Different Light Quality and Intensity Conditions Using Narrow-Band LEDs
Kazuyoshi Kitazaki1†, Atsushi Fukushima2, Ryo Nakabayashi2, Yozo Okazaki2, Makoto Kobayashi2, Tetsuya Mori2, Tomoko Nishizawa2, Sebastian Reyes-Chin-Wo3,
Richard W. Michelmore3, Kazuki Saito2,4, Kazuhiro Shoji1*, Miyako Kusano2,5*
1Central Research Institute of Electric Power Industry, Abiko, Chiba 2701194, Japan
2RIKEN Center for Sustainable Resource Science, Yokohama, Kanagawa 230-0045, Japan
3UC Davis Genome Center, Davis, California 95616, USA
4Graduate School of Pharmaceutical Sciences, Chiba University, Chiba, Chiba 263-8522, Japan
5Graduate School of Life and Environmental Sciences, University of Tsukuba, Tsukuba, Ibaraki 305-8572, Japan
†Present address: Research Faculty of Agriculture, Hokkaido University, N-9, W-9, Sapporo, Hokkaido 060-8589, Japan
Kazuyoshi Kitazaki and Atsushi Fukushima contributed equally to this work.
*Correspondence: shoji@criepi.denken.or.jp and kusano.miyako.fp@u.tsukuba.ac.jp

## Sheet: Table S2 legends
Supplementary Table S2. Summary of transcriptome data matrix, statistical data analysis and phenotype information (phenodata) of lettuce plants.
(A) TMM-normalized transriptome data
(B) P270 R680 (680 nm) vs. P100 FL
(C) P270 R680 (680 nm) vs. P300 FL
(D) P300 B470 (470 nm) vs. P100 FL
(E) P300 B470 (470 nm) vs. P300 FL
(F) P300 G510 (510 nm) vs. P100 FL
(G) P300 G510 (510 nm) vs. P300 FL
(H) P300 G520 (524 nm) vs. P100 FL
(I) P300 G520 (524 nm) vs. P300 FL
Significant levels was set at FDR < 0.05.

## Sheet: (A) TMM-normalized data
	PPF100_FL_1	PPF270_680nm_1	PPF300_470nm_1	PPF300_510nm_1	PPF300_520nm_1	PPF300_FL_1	Accession	Description	GO_Annotations	note
Lsat_1_v5_gn_0_10080.1	696.564	480.221	609.858	464.632	630.116	467.063	none	none	none
Lsat_1_v5_gn_0_10121.1	928.339	1053.44	887.946	973.964	948.84	1123.96	PF02792	Mago nashi protein	GO:0005634
Lsat_1_v5_gn_0_10320.1	462.894	440.839	465.778	524.22	516.53	453.399	PF00106	short chain dehydrogenase	GO:0016491|GO:0008152
Lsat_1_v5_gn_0_10341.1	886.509	891.556	871.243	972.976	900.911	965.088	PF08536	Whirly transcription factor	none
Lsat_1_v5_gn_0_1041.1	7060.01	7532.27	6953.41	7017.31	7119.34	7327.6	PF00107|PF08240	Zinc-binding dehydrogenase|Alcohol dehydrogenase GroES-like domain	GO:0016491|GO:0055114|GO:0008270
Lsat_1_v5_gn_0_10420.1	3847.52	3896.21	3732.54	3749.91	3785.08	3913.15	PF00149	Calcineurin-like phosphoesterase	GO:0016787
Lsat_1_v5_gn_0_10441.1	1760.58	1844.53	1762.57	1947.93	1851.39	2067.25	PF04117	Mpv17 / PMP22 family	GO:0016021
Lsat_1_v5_gn_0_10461.1	1804.12	1749.63	1738.13	1613.34	1702.14	1620.74	PF01180|PF03951|PF00120	Dihydroorotate dehydrogenase|Glutamine synthetase, beta-Grasp domain|Glutamine synthetase, catalytic domain	GO:0006222|GO:0004152|GO:0055114|GO:0004356|GO:0006542|GO:0006807
Lsat_1_v5_gn_0_10481.1	2014.64	2011.32	2022.93	1901.26	1969.41	2167.02	PF00291	Pyridoxal-phosphate dependent enzyme	none
Lsat_1_v5_gn_0_10501.1	982.372	977.339	1006.54	1113.96	1026.61	1038.81	PF13355	Protein of unknown function (DUF4101)	none
Lsat_1_v5_gn_0_10520.1	884.107	849.584	927.699	903.474	923.872	873.16	PF00581	Rhodanese-like domain	none
Lsat_1_v5_gn_0_10541.1	352.371	401.045	335.133	368.338	338.681	451.608	none	none	none
Lsat_1_v5_gn_0_10560.1	1637.47	1622.04	1645.73	1651.07	1644.27	1640.25	PF14369|PF13639	zinc-finger|Ring finger domain	GO:0008270|GO:0005515
Lsat_1_v5_gn_0_10580.1	348.097	331.017	357.302	356.426	387.101	328.175	PF00481	Protein phosphatase 2C	GO:0003824
Lsat_1_v5_gn_0_10701.1	1216.76	1256.65	1188.1	1284.72	1214.67	1295.09	PF00400	WD domain, G-beta repeat	GO:0005515
Lsat_1_v5_gn_0_10721.1	434.445	430.121	436.827	481.527	458.525	432.599	PF10296	Putative integral membrane protein conserved region (DUF2404)	none
Lsat_1_v5_gn_0_10780.1	521.676	427.64	544.654	538.118	531.709	445.73	PF00085	Thioredoxin	GO:0045454
Lsat_1_v5_gn_0_10840.1	751.835	739.636	745.303	743.628	718.849	761.393	PF11961|PF05003	Domain of unknown function (DUF3475)|Protein of unknown function (DUF668)	none
Lsat_1_v5_gn_0_10880.1	283.564	302.026	280.448	286.926	287.83	314.028	PF13837|PF00696	Myb/SANT-like DNA-binding domain|Amino acid kinase family	GO:0008652
Lsat_1_v5_gn_0_10920.1	3513.64	3981.49	3338.85	3613.9	3433.89	3854.02	PF02887|PF00224	Pyruvate kinase, alpha/beta domain|Pyruvate kinase, barrel domain	GO:0004743|GO:0030955|GO:0006096|GO:0000287
Lsat_1_v5_gn_0_10941.1	9415.16	10806.1	8967.01	11033.3	9884.68	9966.26	PF00125	Core histone H2A/H2B/H3/H4	GO:0003677
Lsat_1_v5_gn_0_10961.1	2943.15	3126.53	2832.55	3064.86	3044.08	3217.92	PF01777|PF00198|PF00467|PF00364|PF02817	Ribosomal L27e protein family|2-oxoacid dehydrogenases acyltransferase (catalytic domain)|KOW motif|Biotin-requiring enzyme|e3 binding domain	GO:0006412|GO:0005622|GO:0003735|GO:0005840|GO:0008152|GO:0016746
Lsat_1_v5_gn_0_11020.1	313.825	338.273	325.101	343.519	336.588	380.289	none	none	none
Lsat_1_v5_gn_0_11100.1	135.384	188.324	129.843	174.747	149.229	128.011	PF12171	Zinc-finger double-stranded RNA-binding	none
Lsat_1_v5_gn_0_11160.1	924.27	843.623	907.679	910.424	920.044	878.956	PF01301	Glycosyl hydrolases family 35	GO:0005975|GO:0004553
Lsat_1_v5_gn_0_11181.1	1807.7	1976.41	1789.82	1927.08	1974.18	1651.03	PF03168	Late embryogenesis abundant protein	none
Lsat_1_v5_gn_0_11320.1	59.7528	77.2839	62.1243	64.5353	60.8688	46.9575	PF03097	BRO1-like domain	none
Lsat_1_v5_gn_0_11360.1	71.2825	89.9559	72.5561	87.3706	85.3069	102.081	none	none	none
Lsat_1_v5_gn_0_11381.1	42.5638	42.4711	47.0256	52.6251	51.9384	46.9541	none	none	none
Lsat_1_v5_gn_0_11461.1	433.278	383.711	426.75	433.869	421.941	389.391	PF03114	BAR domain	GO:0005515|GO:0005737
Lsat_1_v5_gn_0_11501.1	348.03	535.014	339.784	449.759	388.323	344.055	PF03009	Glycerophosphoryl diester phosphodiesterase family	GO:0006071|GO:0008889
Lsat_1_v5_gn_0_11561.1	273.428	223.171	270.465	248.203	258.901	295.543	none	none	none
Lsat_1_v5_gn_0_11681.1	148.341	161.964	146.59	152.897	154.683	119.8	PF07714	Protein tyrosine kinase	GO:0006468|GO:0004672
Lsat_1_v5_gn_0_11721.1	534.63	462.031	528.106	503.362	503.329	578.751	PF01263	Aldose 1-epimerase	GO:0005975|GO:0016853
Lsat_1_v5_gn_0_11741.1	690.956	597.349	738.423	630.441	626.611	762.313	PF06999	Sucrase/ferredoxin-like	none
Lsat_1_v5_gn_0_11801.1	89.3856	90.1914	88.0349	97.302	95.3146	72.7618	PF00069	Protein kinase domain	GO:0004672|GO:0005524|GO:0006468
Lsat_1_v5_gn_0_11921.1	2790.61	3317.03	2633.2	3023.16	2927.5	3246.58	PF01145	SPFH domain / Band 7 family	none
Lsat_1_v5_gn_0_1200.1	1397.15	1416.03	1402.49	1539.88	1431.05	1274.32	none	none	none
Lsat_1_v5_gn_0_12040.1	147.378	133.745	146.424	119.133	129.423	107.901	PF12796|PF13857	Ankyrin repeats (3 copies)|Ankyrin repeats (many copies)	none
Lsat_1_v5_gn_0_12221.1	3118.07	3203.28	3095.24	3231.66	3335.13	3015.67	PF00153	Mitochondrial carrier protein	none
Lsat_1_v5_gn_0_12340.1	548.866	415.757	552.519	542.089	538.571	440.228	PF02705	K+ potassium transporter	GO:0015079|GO:0016020|GO:0071805
Lsat_1_v5_gn_0_12400.1	142.078	166.433	141.58	141.97	142.282	172.852	PF01436	NHL repeat	GO:0005515
Lsat_1_v5_gn_0_1241.1	22.5502	35.1298	20.6244	27.8014	22.6543	30.6187	PF00657	GDSL-like Lipase/Acylhydrolase	GO:0016788|GO:0006629
Lsat_1_v5_gn_0_1260.1	1062	1080.75	1048.2	1053.39	1073.85	1059.57	PF03635	Vacuolar protein sorting-associated protein 35	none
Lsat_1_v5_gn_0_12601.1	140.114	130.85	132.144	113.173	123.999	152.334	PF00892	EamA-like transporter family	GO:0016020
Lsat_1_v5_gn_0_12940.1	365.848	347.312	335.971	347.489	335.754	366.995	PF12710|PF00122	haloacid dehalogenase-like hydrolase|E1-E2 ATPase	GO:0000166|GO:0046872
Lsat_1_v5_gn_0_1300.1	5348.35	5136.43	5280.74	5066.4	5266.47	4656.57	PF00168	C2 domain	GO:0005515
Lsat_1_v5_gn_0_13160.1	1583.14	1530.35	1597.56	1611.36	1659.66	1310.37	PF13249	Prenyltransferase-like	none
Lsat_1_v5_gn_0_1320.1	534.346	524.867	542.469	576.836	575.857	540.341	none	none	none
Lsat_1_v5_gn_0_13201.1	2617.95	2579.73	2639.6	2928.85	2914.03	2505.4	PF05753	Translocon-associated protein beta (TRAPB)	GO:0005783|GO:0016021
Lsat_1_v5_gn_0_1340.1	2349	2283.37	2336.84	2102.81	2242.84	2334.31	PF13639|PF14369	Ring finger domain|zinc-finger	GO:0008270|GO:0005515
Lsat_1_v5_gn_0_13420.1	66.6289	82.1386	64.8574	70.4894	61.4109	87.4838	PF00612	IQ calmodulin-binding motif	GO:0005515
Lsat_1_v5_gn_0_13460.1	24.9022	38.3187	26.8597	30.778	28.8582	33.9441	PF09177	Syntaxin 6, N-terminal	GO:0016020|GO:0048193
Lsat_1_v5_gn_0_13881.1	832.615	880.726	755.135	846.882	830.067	949.298	PF07890	Rrp15p	none
Lsat_1_v5_gn_0_13921.1	121.443	103.881	116.758	84.3777	101.94	113.109	PF04526|PF03188	Protein of unknown function (DUF568)|Eukaryotic cytochrome b561	GO:0016021
Lsat_1_v5_gn_0_13960.1	564.041	658.112	596.1	663.214	598.525	621.618	none	none	none
Lsat_1_v5_gn_0_14320.1	304.154	322.969	296.167	302.811	299.237	312.082	PF02114	Phosducin	none
Lsat_1_v5_gn_0_14341.1	114.231	127.458	105.847	127.086	117.259	114.402	PF12796|PF00023	Ankyrin repeats (3 copies)|Ankyrin repeat	GO:0005515
Lsat_1_v5_gn_0_1441.1	23.4298	26.7422	21.5067	17.8615	26.8259	25.6502	none	none	none
Lsat_1_v5_gn_0_14480.1	1272.66	1324.31	1203.03	1347.27	1277.87	1457.23	PF12253	Chromatin assembly factor 1 subunit A	none
Lsat_1_v5_gn_0_14521.1	121.083	142.395	128.5	139.994	132.555	107.708	PF02458	Transferase family	GO:0016747
Lsat_1_v5_gn_0_14541.1	110.255	97.8757	103.241	102.262	105.164	84.2523	PF13891	Potential DNA-binding domain	none
Lsat_1_v5_gn_0_14580.1	7959.5	7075.9	8257.43	6901.15	7307.38	8149.62	PF13242|PF13344	HAD-hyrolase-like|Haloacid dehalogenase-like hydrolase	GO:0008152|GO:0016787
Lsat_1_v5_gn_0_14601.1	1268.46	1234.16	1259.56	1130.83	1168.14	1338.05	PF01485	IBR domain	GO:0008270
Lsat_1_v5_gn_0_14641.1	88.615	74.1468	93.2779	90.3513	86.0921	67.0858	PF00149	Calcineurin-like phosphoesterase	GO:0016787
Lsat_1_v5_gn_0_14661.1	887.577	878.037	877.353	951.133	960.501	859.026	PF00550	Phosphopantetheine attachment site	none
Lsat_1_v5_gn_0_14680.1	932.831	836.128	913.15	886.595	939.908	853.143	PF00106	short chain dehydrogenase	GO:0016491|GO:0008152
Lsat_1_v5_gn_0_14701.1	872.815	807.486	888.51	778.371	839.997	900.756	PF03368|PF00271|PF00636|PF00270	Double stranded RNA binding domain|Helicase conserved C-terminal domain|Ribonuclease III domain|DEAD/DEAH box helicase	GO:0016891|GO:0003676|GO:0004386|GO:0005524|GO:0006396|GO:0003723|GO:0004525|GO:0008026
Lsat_1_v5_gn_0_14741.1	206.329	188.28	200.267	201.543	211.789	215.181	PF00270|PF00271|PF03368	DEAD/DEAH box helicase|Helicase conserved C-terminal domain|Double stranded RNA binding domain	GO:0008026|GO:0005524|GO:0003676|GO:0004386|GO:0016891
Lsat_1_v5_gn_0_14761.1	166.843	177.108	161.005	147.924	148.272	195.582	PF04398	Protein of unknown function, DUF538	none
Lsat_1_v5_gn_0_14781.1	1590.8	1704.54	1574.29	1699.72	1635.84	1790.58	PF03194	LUC7 N_terminus	none
Lsat_1_v5_gn_0_14820.1	1856.64	1988.56	1816.92	1890.34	1899.38	2012.78	none	none	none
Lsat_1_v5_gn_0_14861.1	118.398	95.1324	126.187	104.246	94.2111	89.8391	PF00891|PF08100	O-methyltransferase|Dimerisation domain	GO:0008171|GO:0046983
Lsat_1_v5_gn_0_14901.1	401.58	429.637	394.58	424.934	420.479	344.13	PF07816	Protein of unknown function (DUF1645)	none
Lsat_1_v5_gn_0_15001.1	80.1537	89.9988	78.1649	86.3764	80.61	97.2825	PF07816	Protein of unknown function (DUF1645)	none
Lsat_1_v5_gn_0_15161.1	28.6208	34.3735	32.6259	29.7816	35.1763	29.9367	PF07816	Protein of unknown function (DUF1645)	none
Lsat_1_v5_gn_0_15181.1	47.5154	49.4166	46.4491	36.7242	54.3564	42.078	none	none	none
Lsat_1_v5_gn_0_15201.1	462.075	488.27	468.364	473.581	456.927	402.139	PF03106	WRKY DNA -binding domain	GO:0003700|GO:0043565|GO:0006355
Lsat_1_v5_gn_0_15220.1	52.3718	56.8991	47.3382	52.619	52.5162	57.4697	PF00025	ADP-ribosylation factor family	GO:0005525
Lsat_1_v5_gn_0_15241.1	3715.89	3941.33	3646.1	3935.57	3698.17	4354.83	PF00168	C2 domain	GO:0005515
Lsat_1_v5_gn_0_15420.1	20689.2	23123.2	19265.8	20002.5	20531.7	23767.4	PF01201	Ribosomal protein S8e	none
Lsat_1_v5_gn_0_15441.1	249.222	267.286	253.492	247.213	249.014	231.92	none	none	none
Lsat_1_v5_gn_0_15460.1	509.199	545.678	529.748	532.154	526.17	619.171	PF06574	FAD synthetase	GO:0003919|GO:0009231
Lsat_1_v5_gn_0_15580.1	61.4037	55.9798	60.896	62.5486	56.1861	73.4205	PF00004|PF05695	ATPase family associated with various cellular activities (AAA)|Plant protein of unknown function (DUF825)	GO:0005524|GO:0009507
Lsat_1_v5_gn_0_15880.1	718.168	658.96	751.389	764.48	754.003	792.615	PF07059	Protein of unknown function (DUF1336)	none
Lsat_1_v5_gn_0_15921.1	198.765	195.544	196.66	193.599	195.67	217.503	PF01549|PF13640	ShK domain-like|2OG-Fe(II) oxygenase superfamily	GO:0016491|GO:0055114|GO:0016706
Lsat_1_v5_gn_0_15960.1	105.565	97.8695	117.619	97.2945	125.387	52.9969	PF00314	Thaumatin family	none
Lsat_1_v5_gn_0_15981.1	28.7487	17.1411	25.6298	17.8629	23.6587	18.9586	none	none	none
Lsat_1_v5_gn_0_16380.1	46.6002	45.5068	47.4423	49.6395	51.7951	68.6587	PF12819|PF07714	Carbohydrate-binding protein of the ER|Protein tyrosine kinase	GO:0004672|GO:0006468
Lsat_1_v5_gn_0_16480.1	656.686	535.795	639.219	604.631	669.623	590.423	PF07762|PF00646	Protein of unknown function (DUF1618)|F-box domain	GO:0005515
Lsat_1_v5_gn_0_16501.1	550.602	548.584	537.099	546.057	564.448	460.783	PF04819	Family of unknown function (DUF716)	none
Lsat_1_v5_gn_0_16520.1	254.764	251.106	259.572	252.178	268.197	229.354	PF13883	Pyridoxamine 5'-phosphate oxidase	none
Lsat_1_v5_gn_0_16540.1	1266.89	1193.79	1249.83	1228.13	1200.16	1346.91	PF01985	CRS1 / YhbY (CRM) domain	GO:0003723
Lsat_1_v5_gn_0_16560.1	1164.66	1222.15	1212.96	1167.56	1156.71	1438.49	PF02943	Ferredoxin thioredoxin reductase catalytic beta chain	GO:0055114|GO:0008937
Lsat_1_v5_gn_0_16580.1	2893.43	2884.6	2960.91	2899.06	3070.15	2358.36	PF00141	Peroxidase	GO:0004601|GO:0055114|GO:0006979|GO:0020037
Lsat_1_v5_gn_0_16600.1	1065.6	1106.09	1005.87	988.853	996.803	1099.36	PF00400	WD domain, G-beta repeat	GO:0005515
Lsat_1_v5_gn_0_16841.1	7215.7	7276.69	6898.02	6665.85	7096.59	6043.28	PF00067	Cytochrome P450	GO:0055114|GO:0016705|GO:0005506|GO:0009055|GO:0020037
Lsat_1_v5_gn_0_17001.1	1412.64	1526.93	1354.64	1360.17	1378.39	1528.01	PF00730	HhH-GPD superfamily base excision DNA repair protein	GO:0006284
Lsat_1_v5_gn_0_17081.1	273.404	239.451	266.161	279.982	266.571	249.101	PF05266	Protein of unknown function (DUF724)	none
Lsat_1_v5_gn_0_17361.1	368.491	371.428	369.211	409.05	386.149	371.167	PF01603	Protein phosphatase 2A regulatory B subunit (B56 family)	GO:0008601|GO:0000159|GO:0007165
Lsat_1_v5_gn_0_17620.1	15.294	16.553	14.892	14.889	14.3175	25.2027	PF02874|PF00306|PF00006	ATP synthase alpha/beta family, beta-barrel domain|ATP synthase alpha/beta chain, C terminal domain|ATP synthase alpha/beta family, nucleotide-binding domain	GO:0046034|GO:0015992|GO:0015991|GO:0033178|GO:0016820|GO:0005524
Lsat_1_v5_gn_0_17660.1	33.0241	26.1244	34.5643	34.7521	35.9585	25.4953	PF13041|PF01535	PPR repeat family|PPR repeat	none
Lsat_1_v5_gn_0_17741.1	493.258	581.212	492.824	530.171	496.432	533.769	PF00759	Glycosyl hydrolase family 9	GO:0005975|GO:0004553
Lsat_1_v5_gn_0_17841.1	35.2223	34.8373	39.3254	39.7153	39.6751	35.7145	PF03171|PF14226	2OG-Fe(II) oxygenase superfamily|non-haem dioxygenase in morphine synthesis N-terminal	GO:0016491|GO:0016706|GO:0055114
Lsat_1_v5_gn_0_18100.1	111.999	119.855	111.718	108.218	108.896	87.5776	PF01590|PF00512|PF00072	GAF domain|His Kinase A (phospho-acceptor) domain|Response regulator receiver domain	GO:0005515|GO:0000155|GO:0016020|GO:0007165|GO:0000160|GO:0006355|GO:0000156
Lsat_1_v5_gn_0_1820.1	26.4529	27.0279	29.1977	26.8065	25.0473	22.0381	none	none	none
Lsat_1_v5_gn_0_18240.1	125.629	98.4256	138.166	119.139	135.085	85.8022	PF00657	GDSL-like Lipase/Acylhydrolase	GO:0006629|GO:0016788
Lsat_1_v5_gn_0_18260.1	1982.86	1924.08	1970.53	1805.95	1909.3	1853.82	PF05212	Protein of unknown function (DUF707)	none
Lsat_1_v5_gn_0_18280.1	36.0858	40.5901	35.2526	45.6763	39.562	45.3701	none	none	none
Lsat_1_v5_gn_0_18301.1	1460.54	1591.58	1458.55	1460.45	1469.83	1497.16	PF00288	GHMP kinases N terminal domain	GO:0005524
Lsat_1_v5_gn_0_18380.1	154.318	125.225	146.199	143.962	146.318	113.81	PF00636	Ribonuclease III domain	GO:0006396|GO:0003723|GO:0004525
Lsat_1_v5_gn_0_18400.1	746.92	531.587	783.435	635.407	673.269	597.253	PF10184	Uncharacterized conserved protein (DUF2358)	none
Lsat_1_v5_gn_0_18421.1	900.666	906.414	889.499	874.68	843.69	967.562	PF00026	Eukaryotic aspartyl protease	GO:0006508|GO:0004190
Lsat_1_v5_gn_0_18520.1	183.883	199.485	154.568	188.64	168.149	189.055	none	none	none
Lsat_1_v5_gn_0_19021.1	20.7244	23.9331	24.9566	16.8685	19.6212	31.5482	PF14380|PF13947	Wall-associated receptor kinase C-terminal|Wall-associated receptor kinase galacturonan-binding	GO:0030247
Lsat_1_v5_gn_0_19180.1	655.407	644.949	682.116	628.458	646.561	642.404	PF02893	GRAM domain	none
Lsat_1_v5_gn_0_19201.1	194.577	254.422	185.526	223.392	209.479	152.945	PF05753	Translocon-associated protein beta (TRAPB)	GO:0005783|GO:0016021
Lsat_1_v5_gn_0_19261.1	443.528	464.335	446.561	462.66	441.681	418.583	PF03171|PF14226	2OG-Fe(II) oxygenase superfamily|non-haem dioxygenase in morphine synthesis N-terminal	GO:0016491|GO:0055114|GO:0016706
Lsat_1_v5_gn_0_19300.1	35.2547	38.9744	35.4527	39.7158	38.0996	35.6409	PF13181|PF13371|PF13424	Tetratricopeptide repeat	GO:0005515
Lsat_1_v5_gn_0_19321.1	69114.6	68858.2	76755.1	62296	58467.2	79442.3	PF00484	Carbonic anhydrase	GO:0004089|GO:0008270
Lsat_1_v5_gn_0_19560.1	368.514	359.527	344.851	378.267	380.798	435.131	PF00575|PF03725|PF01138|PF03726	S1 RNA binding domain|3' exoribonuclease family, domain 2|3' exoribonuclease family, domain 1|Polyribonucleotide nucleotidyltransferase, RNA binding domain	GO:0003723|GO:0000175|GO:0006396
Lsat_1_v5_gn_0_19580.1	55.7433	54.396	62.3408	72.4893	67.2842	31.5296	PF00226|PF13459	DnaJ domain|4Fe-4S single cluster domain	none
Lsat_1_v5_gn_0_19601.1	339.974	354.775	349.354	355.432	343.396	378.281	PF13812|PF12854|PF01535|PF13041	Pentatricopeptide repeat domain|PPR repeat|PPR repeat family	none
Lsat_1_v5_gn_0_19620.1	476.161	458.566	480.496	482.517	480.631	399.467	PF02485	Core-2/I-Branching enzyme	GO:0016020|GO:0008375
Lsat_1_v5_gn_0_19660.1	41.3175	34.8055	42.6194	31.7635	31.7472	40.1339	PF00931	NB-ARC domain	GO:0043531
Lsat_1_v5_gn_0_19860.1	225.036	216.412	219.772	213.458	217.854	177.891	PF00931	NB-ARC domain	GO:0043531
Lsat_1_v5_gn_0_20061.1	56.8576	55.3474	54.4966	49.6397	49.4373	35.638	PF00931	NB-ARC domain	GO:0043531
Lsat_1_v5_gn_0_20660.1	95.5821	81.6233	93.6027	97.3007	112.412	60.1282	PF06813	Nodulin-like	none
Lsat_1_v5_gn_0_20800.1	242.507	271.82	241.777	258.136	246.662	273.271	none	none	none
Lsat_1_v5_gn_0_20981.1	4157.2	4235.94	4118.83	4200.66	4204	4045.45	PF00443|PF12436|PF00917	Ubiquitin carboxyl-terminal hydrolase|Ubiquitin-specific protease 7|MATH domain	GO:0006511|GO:0004221|GO:0005515
Lsat_1_v5_gn_0_21000.1	460.202	430.118	476.397	429.892	466.948	407.319	PF02469	Fasciclin domain	none
Lsat_1_v5_gn_0_21020.1	1729.33	1859.18	1729.56	1692.77	1732.58	1765.58	PF00069|PF13499	Protein kinase domain|EF-hand domain pair	GO:0004672|GO:0006468|GO:0005524|GO:0005509
Lsat_1_v5_gn_0_21060.1	17.0395	12.8527	20.5234	28.8076	23.8169	16.2417	PF10358	N-terminal C2 in EEIG1 and EHBP1 proteins	none
Lsat_1_v5_gn_0_21100.1	29.691	24.3907	32.3993	25.8106	29.0038	20.0242	PF08387	FBD	none
Lsat_1_v5_gn_0_21121.1	357.206	429.51	349.589	389.188	371.514	466.593	PF03357	Snf7	GO:0015031
Lsat_1_v5_gn_0_21141.1	984.655	941.174	994.042	935.242	999.267	951.835	PF07992|PF00070|PF08660	Pyridine nucleotide-disulphide oxidoreductase|Oligosaccharide biosynthesis protein Alg14 like	GO:0016491|GO:0055114|GO:0050660
Lsat_1_v5_gn_0_21401.1	25.7363	22.6646	28.209	18.8561	20.3814	23.4787	PF01569	PAP2 superfamily	GO:0016020|GO:0003824
Lsat_1_v5_gn_0_220.1	1844.7	1823.56	1796.42	1884.39	1972.62	1969.14	PF00160	Cyclophilin type peptidyl-prolyl cis-trans isomerase/CLD	GO:0006457|GO:0003755
Lsat_1_v5_gn_0_22181.1	74.9637	80.8353	72.9618	78.4366	76.2056	55.8306	PF14381	Ethylene-responsive protein kinase Le-CTR1	none
Lsat_1_v5_gn_0_22201.1	241.844	286.76	242.268	243.237	252.731	325.812	none	none	none
Lsat_1_v5_gn_0_22321.1	657.561	713.974	659.971	721.788	708.283	751.768	PF14159	Domain of unknown function (DUF4308)	none
Lsat_1_v5_gn_0_22580.1	1673.18	1926.68	1658.76	1800.99	1709.68	1840.83	PF00097	Zinc finger, C3HC4 type (RING finger)	none
Lsat_1_v5_gn_0_22620.1	198.715	200.002	202.151	200.55	206.425	201.532	PF00583	Acetyltransferase (GNAT) family	GO:0008080
Lsat_1_v5_gn_0_22641.1	2849.3	2773.65	2820.63	2911.97	2967.2	3086.51	PF00696|PF01842	Amino acid kinase family|ACT domain	GO:0008652|GO:0016597|GO:0008152
Lsat_1_v5_gn_0_22701.1	1634.98	1638.51	1542.3	1699.72	1628.26	1677.72	PF00010	Helix-loop-helix DNA-binding domain	GO:0046983
Lsat_1_v5_gn_0_22980.1	690.57	633.074	710.595	631.436	641.18	645.479	PF08263|PF13516|PF00560|PF00069	Leucine rich repeat N-terminal domain|Leucine Rich repeat|Leucine Rich Repeat|Protein kinase domain	GO:0005515|GO:0005524|GO:0004672|GO:0006468
Lsat_1_v5_gn_0_23001.1	1617.11	1898.17	1612.21	1781.14	1657.84	1987.94	PF01426	BAH domain	GO:0003677
Lsat_1_v5_gn_0_23481.1	2089.42	2239.61	2081.91	2107.77	2086.67	2344.82	PF00439	Bromodomain	GO:0005515
Lsat_1_v5_gn_0_23500.1	1432.45	1495.73	1431.91	1427.68	1449.22	1756.58	none	none	none
Lsat_1_v5_gn_0_23521.1	864.434	964.795	850.655	949.147	861.219	973.575	PF05875	Ceramidase	GO:0016021|GO:0006672|GO:0016811
Lsat_1_v5_gn_0_23820.1	60.6178	57.1812	65.5806	47.6464	39.8297	77.2451	none	none	none
Lsat_1_v5_gn_0_23901.1	974.829	1079.08	989.569	1098.07	1086.91	935.653	PF01529	DHHC palmitoyltransferase	GO:0008270
Lsat_1_v5_gn_0_23961.1	270.188	289.846	275.824	264.09	261.888	268.833	none	none	none
Lsat_1_v5_gn_0_24140.1	701.84	696.044	692.751	700.937	713.64	691.999	none	none	none
Lsat_1_v5_gn_0_24181.1	3837.89	4011.94	3814	4014.01	3950.39	3870.06	PF03650	Uncharacterised protein family (UPF0041)	none
Lsat_1_v5_gn_0_24261.1	499.18	463.21	488.25	479.535	495.844	464.811	PF01545	Cation efflux family	GO:0008324|GO:0006812|GO:0055085|GO:0016021
Lsat_1_v5_gn_0_24320.1	219.828	273.039	208.271	256.153	232.94	269.644	PF02319	E2F/DP family winged-helix DNA-binding domain	GO:0006355|GO:0003700|GO:0005667
Lsat_1_v5_gn_0_24381.1	216.901	252.249	204.69	255.162	226.086	260.945	none	none	none
Lsat_1_v5_gn_0_2440.1	1057.37	1170.64	1043.87	1059.35	1079.14	1111.61	PF02136	Nuclear transport factor 2 (NTF2) domain	GO:0006810|GO:0005622
Lsat_1_v5_gn_0_24541.1	702.7	566.243	719.333	838.951	725.03	775.044	none	none	none
Lsat_1_v5_gn_0_24701.1	682.571	740.995	625.897	870.725	743.36	675.488	PF00125	Core histone H2A/H2B/H3/H4	GO:0003677
Lsat_1_v5_gn_0_24721.1	598.686	667.163	565.066	674.135	617.591	653.159	PF00125	Core histone H2A/H2B/H3/H4	GO:0003677
Lsat_1_v5_gn_0_2501.1	62.5568	77.6993	61.1928	77.4473	76.3532	55.2105	PF11820	Protein of unknown function (DUF3339)	none
Lsat_1_v5_gn_0_25361.1	72.227	82.3551	78.5591	69.4931	76.1599	73.4748	PF13962	Domain of unknown function	none
Lsat_1_v5_gn_0_25401.1	66.5785	70.7803	67.9704	73.4695	73.1108	85.2365	PF12796|PF13962	Ankyrin repeats (3 copies)|Domain of unknown function	none
Lsat_1_v5_gn_0_25501.1	79.1642	87.0703	86.3709	85.3838	90.7748	72.1209	PF13962	Domain of unknown function	none
Lsat_1_v5_gn_0_25541.1	124.01	117.369	119.458	133.045	119.55	101.623	PF12796	Ankyrin repeats (3 copies)	none
Lsat_1_v5_gn_0_25841.1	186.2	174.766	194.379	202.541	194.235	187.182	PF13968|PF04578	Domain of unknown function (DUF4220)|Protein of unknown function, DUF594	none
Lsat_1_v5_gn_0_25980.1	651.546	637.33	634.281	587.75	585.488	678.666	PF06552	Plant specific mitochondrial import receptor subunit TOM20	GO:0045040|GO:0005742
Lsat_1_v5_gn_0_26040.1	1863.78	2159.92	1741.67	2271.6	2034.91	2387.36	PF00268	Ribonucleotide reductase, small chain	GO:0055114|GO:0005971|GO:0009186|GO:0004748
Lsat_1_v5_gn_0_26060.1	2975.35	2833.72	2944.48	2833.53	3045.69	2953.34	none	none	none
Lsat_1_v5_gn_0_26201.1	1142.33	1251.83	1105.99	1046.43	1058.39	1388.51	none	none	none
Lsat_1_v5_gn_0_26221.1	2338.53	2023.83	2341.11	2143.51	2274.12	2406.48	PF00160	Cyclophilin type peptidyl-prolyl cis-trans isomerase/CLD	GO:0006457|GO:0003755
Lsat_1_v5_gn_0_2660.1	686.126	764.844	692.047	792.284	737.266	632.645	PF11820	Protein of unknown function (DUF3339)	none
Lsat_1_v5_gn_0_26840.1	172.986	173.214	182.765	237.304	205.073	141.109	none	none	none
Lsat_1_v5_gn_0_26880.1	420.096	410.505	428.544	397.127	424.218	431.52	PF00106	short chain dehydrogenase	GO:0008152|GO:0016491
Lsat_1_v5_gn_0_26921.1	471.898	533.197	460.851	475.563	439.205	535.256	PF02201|PF08766	SWIB/MDM2 domain|DEK C terminal domain	GO:0005515
Lsat_1_v5_gn_0_27001.1	67.4603	57.2716	68.0321	45.658	48.4094	68.1709	none	none	none
Lsat_1_v5_gn_0_27020.1	2712.26	3183.22	2757.84	2968.56	2799.55	2706.4	PF00365	Phosphofructokinase	GO:0005945|GO:0003872|GO:0006096
Lsat_1_v5_gn_0_27041.1	45.9594	37.7893	41.7375	36.7304	44.3362	29.2075	none	none	none
Lsat_1_v5_gn_0_27321.1	342.84	352.957	336.803	339.549	325.917	277.189	PF03169	OPT oligopeptide transporter protein	GO:0055085
Lsat_1_v5_gn_0_27560.1	374.302	410.307	395.203	408.053	407.467	414.001	PF01535|PF13041|PF12854	PPR repeat|PPR repeat family	none
Lsat_1_v5_gn_0_27580.1	209.966	201.468	208.916	186.647	187.181	214.982	none	none	none
Lsat_1_v5_gn_0_27841.1	398.668	392.382	398.94	369.328	372.282	427.566	PF13920	Zinc finger, C3HC4 type (RING finger)	none
Lsat_1_v5_gn_0_27881.1	5892.23	6009.6	5895.06	5517.15	5683.71	5702.8	PF00025	ADP-ribosylation factor family	GO:0005525
Lsat_1_v5_gn_0_2801.1	190.427	140.522	196.135	117.135	204.58	150.585	none	none	none
Lsat_1_v5_gn_0_28181.1	173.091	146.289	167.853	160.837	173.769	152.89	PF00249	Myb-like DNA-binding domain	GO:0003682
Lsat_1_v5_gn_0_28220.1	238.328	241.902	234.74	227.355	226.099	236.381	PF07992|PF00070	Pyridine nucleotide-disulphide oxidoreductase	GO:0016491|GO:0055114|GO:0050660
Lsat_1_v5_gn_0_29081.1	850.485	897.396	847.714	915.39	888.762	930.218	PF01956	Integral membrane protein DUF106	GO:0016020
Lsat_1_v5_gn_0_29140.1	400.664	349.32	432.437	383.229	388.355	416.509	none	none	none
Lsat_1_v5_gn_0_29161.1	544.361	587.519	553.965	590.737	552.117	509.459	PF01842	ACT domain	GO:0008152|GO:0016597
Lsat_1_v5_gn_0_29180.1	502.996	548.278	508.757	504.356	535.526	420.375	PF00675	Insulinase (Peptidase family M16)	none
Lsat_1_v5_gn_0_29200.1	299.663	319.93	301.113	299.833	323.059	262.1	none	none	none
Lsat_1_v5_gn_0_29221.1	1092.17	1210.84	1136.08	1123.89	1158.61	568.108	PF00106	short chain dehydrogenase	GO:0016491|GO:0008152
Lsat_1_v5_gn_0_29301.1	609.512	589.352	590.758	614.562	588.661	587.036	PF00145	C-5 cytosine-specific DNA methylase	GO:0006306|GO:0003677|GO:0008168
Lsat_1_v5_gn_0_29421.1	46.5427	23.7468	47.6079	37.7247	49.1239	26.7874	PF12937|PF07734	F-box-like|F-box associated	none
Lsat_1_v5_gn_0_29560.1	480.843	485.707	477.167	505.35	507.236	544.258	none	none	none
Lsat_1_v5_gn_0_29720.1	50.0752	57.0379	51.6875	55.5983	55.5931	62.6205	PF00173	Cytochrome b5-like Heme/Steroid binding domain	GO:0020037
Lsat_1_v5_gn_0_29740.1	4.07824	14.2542	5.48644	9.92901	7.44005	21.8098	none	none	none
Lsat_1_v5_gn_0_29760.1	255.578	257.208	253.9	262.106	267.327	290.265	PF01429	Methyl-CpG binding domain	GO:0005634|GO:0003677
Lsat_1_v5_gn_0_29780.1	84.0248	78.3477	83.9633	83.3985	79.9164	76.8082	PF04979	Protein phosphatase inhibitor 2 (IPP-2)	GO:0009966|GO:0043666|GO:0004864
Lsat_1_v5_gn_0_2980.1	474.487	470.622	492.535	472.585	469.841	492.825	PF00931	NB-ARC domain	GO:0043531
Lsat_1_v5_gn_0_29900.1	1215.67	1340.59	1193.48	1313.51	1321.45	1206.28	PF10268	Predicted transmembrane protein 161AB	none
Lsat_1_v5_gn_0_29921.1	626.485	731.759	606.055	707.889	665.549	773.993	PF08263|PF12799|PF13516|PF00560|PF13855|PF07714	Leucine rich repeat N-terminal domain|Leucine Rich repeats (2 copies)|Leucine Rich repeat|Leucine Rich Repeat|Leucine rich repeat|Protein tyrosine kinase	GO:0005515|GO:0004672|GO:0006468
Lsat_1_v5_gn_0_300.1	204.669	176.206	185.793	203.534	215.059	141.252	PF00847	AP2 domain	GO:0003700|GO:0006355
Lsat_1_v5_gn_0_30021.1	67.4597	56.2188	71.4167	62.5444	67.0169	74.4164	none	none	none
Lsat_1_v5_gn_0_30600.1	58.8457	73.4414	57.4013	71.4852	63.0392	94.1356	PF03641	Possible lysine decarboxylase	none
Lsat_1_v5_gn_0_3061.1	11.8769	19.1449	14.2694	12.9005	15.9818	25.0059	PF03106	WRKY DNA -binding domain	GO:0043565|GO:0003700|GO:0006355
Lsat_1_v5_gn_0_30740.1	81.9192	65.0635	92.6133	58.5659	58.2671	77.928	PF13085|PF13534	2Fe-2S iron-sulfur cluster binding domain|4Fe-4S dicluster domain	GO:0051536|GO:0009055
Lsat_1_v5_gn_0_30760.1	13.9462	25.9801	12.0637	17.8708	13.4302	27.6664	none	none	none
Lsat_1_v5_gn_0_30781.1	357.981	357.955	358.939	375.29	380.843	390.242	PF07542	ATP12 chaperone protein	GO:0043461
Lsat_1_v5_gn_0_30940.1	318.885	284.457	323.674	308.77	342.213	248.419	PF00076	RNA recognition motif. (a.k.a. RRM, RBD, or RNP domain)	GO:0003676
Lsat_1_v5_gn_0_30981.1	413.346	352.261	426.984	371.314	393.734	394.047	PF00931|PF13855	NB-ARC domain|Leucine rich repeat	GO:0043531
Lsat_1_v5_gn_0_3100.1	10295.1	11631.2	9510.82	9469.59	10483.3	11292.4	PF01200	Ribosomal protein S28e	GO:0006412|GO:0005622|GO:0005840|GO:0003735
Lsat_1_v5_gn_0_31360.1	1421.84	1254.13	1449.19	1346.27	1369.32	1412.12	PF05542	Protein of unknown function (DUF760)	none
Lsat_1_v5_gn_0_31381.1	1853.76	1870	1848.46	1821.84	1820.13	1974.73	PF08295|PF02671	Sin3 family co-repressor|Paired amphipathic helix repeat	GO:0005634|GO:0006355
Lsat_1_v5_gn_0_31780.1	27.5681	29.7584	25.871	25.812	23.4371	26.4404	PF00071	Ras family	GO:0005525|GO:0007264
Lsat_1_v5_gn_0_320.1	585.08	533.958	607.362	573.855	571.19	532.408	PF00149	Calcineurin-like phosphoesterase	GO:0016787
Lsat_1_v5_gn_0_3201.1	485.848	472.341	485.042	535.138	507.217	538.784	PF00005	ABC transporter	GO:0005524|GO:0016887
Lsat_1_v5_gn_0_32100.1	99.3528	105.047	93.9206	94.3149	95.864	112.111	PF05691	Raffinose synthase or seed inhibition protein Sip1	none
Lsat_1_v5_gn_0_32160.1	176.294	146.202	175.969	159.845	177.684	112.556	PF07223	Protein of unknown function (DUF1421)	none
Lsat_1_v5_gn_0_32220.1	117.665	103.98	121.021	106.23	120.513	85.1062	none	none	none
Lsat_1_v5_gn_0_32260.1	710.913	669.155	689.73	692.993	683.084	737.423	PF07817	GLE1-like protein	GO:0016973|GO:0005643
Lsat_1_v5_gn_0_32381.1	269.217	258.768	278.92	278.987	278.036	249.464	PF02906|PF02256	Iron only hydrogenase large subunit, C-terminal domain|Iron hydrogenase small subunit	none
Lsat_1_v5_gn_0_32421.1	53.2977	65.4824	49.783	53.6109	47.7339	62.5939	PF07227	Protein of unknown function (DUF1423)	none
Lsat_1_v5_gn_0_32500.1	219.479	186.918	221.049	235.308	228.659	161.421	PF00450	Serine carboxypeptidase	GO:0004185|GO:0006508
Lsat_1_v5_gn_0_32560.1	116.994	89.5707	109.696	146.957	128.977	82.8055	none	none	none
Lsat_1_v5_gn_0_32660.1	37.5028	33.3872	39.3942	39.7164	40.5115	26.3235	PF05755	Rubber elongation factor protein (REF)	none
Lsat_1_v5_gn_0_32720.1	500.12	557.608	510.294	577.83	545.285	576.894	none	none	none
Lsat_1_v5_gn_0_32880.1	1321.39	1250.84	1309.63	1266.85	1258.84	1321.67	PF00069	Protein kinase domain	GO:0005524|GO:0006468|GO:0004672
Lsat_1_v5_gn_0_32900.1	168.126	189.087	172.515	185.662	182.858	151.18	none	none	none
Lsat_1_v5_gn_0_33100.1	1001.27	962.073	974.684	976.944	976.384	865.765	PF00069	Protein kinase domain	GO:0004672|GO:0005524|GO:0006468
Lsat_1_v5_gn_0_33121.1	114.009	112.685	115.4	105.237	100.333	113.517	none	none	none
Lsat_1_v5_gn_0_33241.1	143.996	123.37	147.239	103.243	123.326	107.379	PF04525	Tubby C 2	none
Lsat_1_v5_gn_0_33441.1	32.737	34.1945	24.9185	32.7669	30.4736	22.7807	none	none	none
Lsat_1_v5_gn_0_33481.1	290.943	235.212	291.052	270.047	272.6	299.306	none	none	none
Lsat_1_v5_gn_0_3360.1	78.9161	75.3517	85.981	77.4394	71.4025	81.3533	PF01535|PF13041|PF12854	PPR repeat|PPR repeat family	none
Lsat_1_v5_gn_0_33621.1	1017.89	1110.61	998.579	1066.3	1030.38	1070.79	PF00249|PF05499	Myb-like DNA-binding domain|DNA methyltransferase 1-associated protein 1 (DMAP1)	GO:0003682|GO:0045892|GO:0005634
Lsat_1_v5_gn_0_33640.1	147.63	147.549	160.642	154.881	149.181	167.998	PF01842	ACT domain	GO:0008152|GO:0016597
Lsat_1_v5_gn_0_33740.1	23.764	21.4747	25.9836	25.8138	28.3264	26.142	none	none	none
Lsat_1_v5_gn_0_3380.1	246.877	270.567	256.3	267.07	251.171	317.855	PF01190	Pollen proteins Ole e I like	none
Lsat_1_v5_gn_0_34000.1	854.775	843.31	847.321	839.933	850.711	800.627	PF00069	Protein kinase domain	GO:0006468|GO:0005524|GO:0004672
Lsat_1_v5_gn_0_3401.1	135.86	142.606	130.817	138.004	136.324	126.632	PF13881	Ubiquitin-2 like Rad60 SUMO-like	none
Lsat_1_v5_gn_0_34021.1	810.132	841.737	790.996	800.217	818.672	897.389	PF08238	Sel1 repeat	none
Lsat_1_v5_gn_0_3441.1	15.7859	21.9248	12.8012	16.8774	12.6593	25.4317	PF00462	Glutaredoxin	GO:0045454|GO:0009055|GO:0015035
Lsat_1_v5_gn_0_34441.1	424.954	446.375	412.562	438.83	444.797	449.042	PF06957|PF00400|PF04053	Coatomer (COPI) alpha subunit C-terminus|WD domain, G-beta repeat|Coatomer WD associated region	GO:0005198|GO:0016192|GO:0005515|GO:0030126|GO:0006886|GO:0030117
Lsat_1_v5_gn_0_34560.1	104.014	125.842	99.1276	126.096	108.032	119.05	PF02362	B3 DNA binding domain	GO:0006355|GO:0003677
Lsat_1_v5_gn_0_34641.1	1092.8	1130.45	1043.12	1162.6	1099.65	1270.24	PF04751	Protein of unknown function (DUF615)	none
Lsat_1_v5_gn_0_34941.1	34.3148	44.8992	39.0106	40.7041	39.4921	57.0744	none	none	none
Lsat_1_v5_gn_0_3501.1	576.703	650.567	587.662	616.547	591.683	615.644	PF04818	RNA polymerase II-binding domain.	none
Lsat_1_v5_gn_0_3541.1	181.532	174.366	175.034	160.833	178.264	164.361	PF13641	Glycosyltransferase like family 2	none
Lsat_1_v5_gn_0_35700.1	23.7896	29.616	24.0118	27.803	21.8991	23.9341	PF02736|PF00063	Myosin N-terminal SH3-like domain|Myosin head (motor domain)	GO:0003774|GO:0016459|GO:0005524
Lsat_1_v5_gn_0_35980.1	37.082	42.0649	35.8279	45.6748	42.6889	45.6357	none	none	none
Lsat_1_v5_gn_0_360.1	73.1808	102.436	70.2936	72.4724	70.6479	76.2322	PF00069	Protein kinase domain	GO:0005524|GO:0004672|GO:0006468
Lsat_1_v5_gn_0_36001.1	1089.71	1002.85	1114.92	964.031	1066.27	1007.57	PF00560|PF07714|PF08263	Leucine Rich Repeat|Protein tyrosine kinase|Leucine rich repeat N-terminal domain	GO:0005515|GO:0006468|GO:0004672
Lsat_1_v5_gn_0_36021.1	818.81	903.412	820.414	899.503	840.641	1090.35	PF13450	NAD(P)-binding Rossmann-like domain	none
Lsat_1_v5_gn_0_36480.1	185.885	158.443	205.015	186.653	186.624	167.786	none	none	none
Lsat_1_v5_gn_0_3661.1	158.117	141.537	153.38	124.093	139.225	175.194	none	none	none
Lsat_1_v5_gn_0_36620.1	74.8966	60.5048	76.4831	64.5316	56.837	64.7381	PF00560|PF13855|PF13516|PF08263	Leucine Rich Repeat|Leucine rich repeat|Leucine Rich repeat|Leucine rich repeat N-terminal domain	GO:0005515
Lsat_1_v5_gn_0_36681.1	198.188	201.487	197.223	202.537	200.258	215.054	none	none	none
Lsat_1_v5_gn_0_37081.1	24389.1	26483.1	24242.4	26380.5	25352.6	28585.9	PF00160	Cyclophilin type peptidyl-prolyl cis-trans isomerase/CLD	GO:0006457|GO:0003755
Lsat_1_v5_gn_0_37161.1	33.4152	27.2676	29.5899	29.7854	28.9172	22.607	PF02990	Endomembrane protein 70	GO:0016021
Lsat_1_v5_gn_0_37201.1	201.016	180.668	207.278	187.643	196.533	171.125	PF00295	Glycosyl hydrolases family 28	GO:0005975|GO:0004650
Lsat_1_v5_gn_0_37240.1	35.4889	27.37	34.7427	25.8068	30.4538	25.1233	PF07649|PF13905	C1-like domain|Thioredoxin-like	GO:0047134|GO:0055114
Lsat_1_v5_gn_0_37261.1	84.3313	76.6747	82.3094	75.4539	81.6112	51.0423	PF04857	CAF1 family ribonuclease	GO:0005634
Lsat_1_v5_gn_0_37300.1	88.6797	74.1009	93.9606	76.4429	92.3629	66.9532	PF00931	NB-ARC domain	GO:0043531
Lsat_1_v5_gn_0_37320.1	28.7013	27.0353	25.8733	22.8291	24.2405	30.7265	none	none	none
Lsat_1_v5_gn_0_37340.1	85.2506	88.7017	87.4533	81.407	76.6541	112.693	PF00069|PF00462	Protein kinase domain|Glutaredoxin	GO:0005524|GO:0006468|GO:0004672|GO:0045454|GO:0009055|GO:0015035
Lsat_1_v5_gn_0_37380.1	467.521	546.394	452.461	461.664	457.643	427.789	PF06203|PF00643	CCT motif|B-box zinc finger	GO:0005515|GO:0005622|GO:0008270
Lsat_1_v5_gn_0_37521.1	103.191	142.158	103.239	123.11	114.076	156.265	PF00443	Ubiquitin carboxyl-terminal hydrolase	GO:0006511|GO:0004221
Lsat_1_v5_gn_0_37700.1	26.9026	25.7439	25.7971	25.8109	27.4084	33.0971	PF00076	RNA recognition motif. (a.k.a. RRM, RBD, or RNP domain)	GO:0003676
Lsat_1_v5_gn_0_37780.1	6858.05	7916.82	6475.18	6922	7004.3	7836.93	PF00410	Ribosomal protein S8	GO:0005622|GO:0006412|GO:0003735|GO:0005840
Lsat_1_v5_gn_0_37821.1	2141.81	2143.8	2181.53	2416.55	2357.24	2203.79	none	none	none
Lsat_1_v5_gn_0_38040.1	1669.97	1872.96	1679.15	1846.66	1704.24	2349.99	PF00252|PF00189	Ribosomal protein L16p/L10e|Ribosomal protein S3, C-terminal domain	GO:0005840|GO:0006412|GO:0003735|GO:0005622
Lsat_1_v5_gn_0_38060.1	799.906	793.597	770.021	684.051	737.096	856.134	PF02874|PF00306|PF00006	ATP synthase alpha/beta family, beta-barrel domain|ATP synthase alpha/beta chain, C terminal domain|ATP synthase alpha/beta family, nucleotide-binding domain	GO:0046034|GO:0015992|GO:0016820|GO:0033178|GO:0015991|GO:0005524
Lsat_1_v5_gn_0_38100.1	73.9161	88.5068	70.687	78.4292	78.299	119.246	none	none	none
Lsat_1_v5_gn_0_38140.1	865.215	1032.34	822.009	961.058	875.618	1191.95	none	none	none
Lsat_1_v5_gn_0_38301.1	1242.41	1195.19	1254.75	1226.14	1205.55	1220.07	none	none	none
Lsat_1_v5_gn_0_38960.1	40.9836	39.2117	40.4113	40.7059	39.5542	40.8734	PF01370	NAD dependent epimerase/dehydratase family	GO:0003824|GO:0044237|GO:0050662
Lsat_1_v5_gn_0_38980.1	16.6113	23.543	15.2643	17.8681	15.7718	30.2564	PF01073	3-beta hydroxysteroid dehydrogenase/isomerase family	GO:0016616|GO:0055114|GO:0003854|GO:0006694
Lsat_1_v5_gn_0_39140.1	63.6003	63.0255	65.3937	54.5998	64.8465	49.1848	PF08263|PF13855|PF00560|PF13504	Leucine rich repeat N-terminal domain|Leucine rich repeat|Leucine Rich Repeat	GO:0005515
Lsat_1_v5_gn_0_39260.1	464.207	524.41	461.363	485.491	481.991	580.793	PF00098	Zinc knuckle	GO:0003676|GO:0008270
Lsat_1_v5_gn_0_39281.1	175.729	180.38	172.447	180.695	174.335	188.896	PF00249	Myb-like DNA-binding domain	GO:0003682
Lsat_1_v5_gn_0_39321.1	139.973	110.189	127.45	136.024	133.448	80.8581	PF00450	Serine carboxypeptidase	GO:0006508|GO:0004185
Lsat_1_v5_gn_0_39480.1	42.2846	56.7893	43.5938	54.6083	47.0562	68.7427	PF12763|PF00350	Cytoskeletal-regulatory complex EF hand|Dynamin family	GO:0005525|GO:0003924
Lsat_1_v5_gn_0_39500.1	934.086	952.995	936.591	971.981	981.016	859.695	PF13561	Enoyl-(Acyl carrier protein) reductase	none
Lsat_1_v5_gn_0_39541.1	1129.65	1226.54	1108.31	1278.77	1236.12	1228.34	PF01849	NAC domain	none
Lsat_1_v5_gn_0_39640.1	107.451	96.5823	104.344	110.206	107.406	105.235	none	none	none
Lsat_1_v5_gn_0_39801.1	106.473	107.123	100.272	132.054	113.392	147.754	none	none	none
Lsat_1_v5_gn_0_39820.1	644.841	824.622	593.131	773.418	680.701	846.278	PF00400	WD domain, G-beta repeat	GO:0005515
Lsat_1_v5_gn_0_4020.1	63.0468	65.8743	58.3876	61.5555	60.9113	54.097	none	none	none
Lsat_1_v5_gn_0_40241.1	1179.17	1267.11	1197.19	1216.21	1230.7	1332.37	PF02230	Phospholipase/Carboxylesterase	GO:0016787
Lsat_1_v5_gn_0_40520.1	145.562	160.716	151.986	156.867	147.632	168.038	none	none	none
Lsat_1_v5_gn_0_40540.1	62253.9	58331.6	66744.8	55239	59756.1	62801.5	PF02800|PF02672|PF00044	Glyceraldehyde 3-phosphate dehydrogenase, C-terminal domain|CP12 domain|Glyceraldehyde 3-phosphate dehydrogenase, NAD binding domain	GO:0055114|GO:0016620
Lsat_1_v5_gn_0_40560.1	205.431	176.409	208.354	164.798	214.93	222.81	PF00083	Sugar (and other) transporter	GO:0022857|GO:0016021|GO:0055085
Lsat_1_v5_gn_0_40681.1	20.6635	18.5476	21.5616	26.8123	25.2451	25.4887	PF00188	Cysteine-rich secretory protein family	none
Lsat_1_v5_gn_0_41120.1	496.073	537.708	485.148	442.795	481.268	496.042	none	none	none
Lsat_1_v5_gn_0_4121.1	139.859	124.817	137.305	123.109	138.046	81.0402	PF00168	C2 domain	GO:0005515
Lsat_1_v5_gn_0_41321.1	109.786	131.562	106.634	107.222	104.959	111.143	none	none	none
Lsat_1_v5_gn_0_4140.1	14175.3	14331.3	13950	13645.4	14243.4	12670.1	PF00658|PF00076	Poly-adenylate binding protein, unique domain|RNA recognition motif. (a.k.a. RRM, RBD, or RNP domain)	GO:0003723|GO:0003676
Lsat_1_v5_gn_0_41440.1	1269.06	1352.86	1318.56	1443.58	1393.79	1259.06	none	none	none
Lsat_1_v5_gn_0_4161.1	344.556	345.85	360.965	331.6	358.738	367.076	PF12906	RING-variant domain	GO:0008270
Lsat_1_v5_gn_0_41681.1	491.404	428.724	479.354	431.876	474.552	421.694	PF00847	AP2 domain	GO:0006355|GO:0003700
Lsat_1_v5_gn_0_4181.1	584.088	559.285	578.814	497.398	526.847	651.062	PF06974|PF03007	Protein of unknown function (DUF1298)|Wax ester synthase-like Acyl-CoA acyltransferase domain	GO:0004144|GO:0045017
Lsat_1_v5_gn_0_4201.1	4133.15	4139.9	4190.68	4229.45	4181.12	4339.06	PF08543	Phosphomethylpyrimidine kinase	none
Lsat_1_v5_gn_0_42100.1	273.905	252.758	272.889	264.092	271.944	240.891	PF12056	Protein of unknown function (DUF3537)	none
Lsat_1_v5_gn_0_42180.1	158.671	172.674	164.74	167.789	156.776	163.627	PF13641	Glycosyltransferase like family 2	none
Lsat_1_v5_gn_0_4221.1	5619.71	5565.07	5370.84	6169.44	6123.32	6092.7	PF00380	Ribosomal protein S9/S16	GO:0006412|GO:0005840|GO:0003735|GO:0005622
Lsat_1_v5_gn_0_42241.1	66.4428	63.313	60.6872	68.5069	64.6869	71.8704	PF00168	C2 domain	GO:0005515
Lsat_1_v5_gn_0_42421.1	597.146	671.671	600.255	651.297	612.99	667.457	PF02301	HORMA domain	none
Lsat_1_v5_gn_0_42440.1	42.812	34.9066	46.4024	29.7741	44.4027	28.9781	PF01363	FYVE zinc finger	GO:0046872
Lsat_1_v5_gn_0_42481.1	36.6742	33.5838	39.8139	37.7247	41.9651	49.7376	none	none	none
Lsat_1_v5_gn_0_4261.1	37.5388	33.3625	38.7713	34.7464	37.3422	35.4569	none	none	none
Lsat_1_v5_gn_0_42660.1	30.6342	35.9243	32.4601	37.7323	33.4788	32.6237	PF00005|PF00664	ABC transporter|ABC transporter transmembrane region	GO:0005524|GO:0016887|GO:0055085|GO:0016021|GO:0042626|GO:0006810
Lsat_1_v5_gn_0_4280.1	857.173	1143	872.286	945.171	900.805	1040.41	PF13639	Ring finger domain	GO:0008270|GO:0005515
Lsat_1_v5_gn_0_4301.1	80.4572	87.34	89.2639	76.4387	81.2867	130.363	PF04564	U-box domain	GO:0000151|GO:0004842|GO:0016567
Lsat_1_v5_gn_0_43161.1	28.1476	31.5568	32.697	35.7481	32.8174	22.9922	PF13516|PF08263|PF12799|PF00560|PF13855	Leucine Rich repeat|Leucine rich repeat N-terminal domain|Leucine Rich repeats (2 copies)|Leucine Rich Repeat|Leucine rich repeat	GO:0005515
Lsat_1_v5_gn_0_44400.1	119.052	121.996	118.609	121.121	117.094	175.037	PF00032|PF13631	Cytochrome b(C-terminal)/b6/petD|Cytochrome b(N-terminal)/b6/petB	GO:0016020|GO:0009055|GO:0016491
Lsat_1_v5_gn_0_4441.1	313.793	391.672	315.313	371.323	341.937	316.617	none	none	none
Lsat_1_v5_gn_0_44640.1	1905.4	1842.96	1864.23	1807.94	1893.36	1757.87	PF13513|PF03810	HEAT-like repeat|Importin-beta N-terminal domain	GO:0006886|GO:0005643|GO:0008565
Lsat_1_v5_gn_0_45100.1	33.7093	38.8859	37.487	35.7408	38.9461	30.856	PF13178|PF00612	Protein of unknown function (DUF4005)|IQ calmodulin-binding motif	GO:0005515
Lsat_1_v5_gn_0_45940.1	1687.24	1773.76	1619.47	1783.12	1743.25	1930.18	none	none	none
Lsat_1_v5_gn_0_45961.1	112.165	110.037	113.928	128.08	118.813	122.122	PF00293	NUDIX domain	GO:0016787
Lsat_1_v5_gn_0_460.1	720.631	769.535	713.129	711.854	747.865	826.985	PF01302	CAP-Gly domain	none
Lsat_1_v5_gn_0_46360.1	255.446	169.136	280.842	156.852	156.388	198.976	none	none	none
Lsat_1_v5_gn_0_46600.1	22.4823	23.8974	19.642	18.8577	19.6396	31.427	PF00318	Ribosomal protein S2	GO:0005840|GO:0005622|GO:0003735|GO:0006412
Lsat_1_v5_gn_0_4681.1	150.703	157.794	153.22	150.908	147.632	170.676	PF00628|PF12998	PHD-finger|Inhibitor of growth proteins N-terminal histone-binding	GO:0005515
Lsat_1_v5_gn_0_4721.1	424.951	465.706	423.516	439.823	426.422	437.844	PF02110	Hydroxyethylthiazole kinase family	GO:0004417|GO:0009228
Lsat_1_v5_gn_0_47220.1	145.715	147.415	143.46	155.876	148.477	156.952	PF00860	Permease family	GO:0055085|GO:0006810|GO:0016020|GO:0005215
Lsat_1_v5_gn_0_47281.1	1788.02	1652.26	1825.18	1556.75	1683.04	1860.58	PF11255	Protein of unknown function (DUF3054)	none
Lsat_1_v5_gn_0_47341.1	137.014	119.194	129.667	141.979	141.798	118.443	PF01985	CRS1 / YhbY (CRM) domain	GO:0003723
Lsat_1_v5_gn_0_47540.1	7009.15	7548.66	6768.13	7176.17	7271.01	6145.44	PF02781|PF00479	Glucose-6-phosphate dehydrogenase, C-terminal domain|Glucose-6-phosphate dehydrogenase, NAD binding domain	GO:0050661|GO:0004345|GO:0055114|GO:0006006
Lsat_1_v5_gn_0_47681.1	580.047	539.915	597.036	553.003	562.016	569.161	PF13516|PF12937	Leucine Rich repeat|F-box-like	none
Lsat_1_v5_gn_0_47721.1	231.162	237.51	222.457	242.251	239.154	241.928	PF04114	Gaa1-like, GPI transamidase component	GO:0016021|GO:0042765
Lsat_1_v5_gn_0_4801.1	23.9869	14.4698	24.8302	28.8002	27.6291	19.2198	PF13504|PF13855|PF07714|PF00560	Leucine rich repeat|Protein tyrosine kinase|Leucine Rich Repeat	GO:0004672|GO:0006468|GO:0005515
Lsat_1_v5_gn_0_4860.1	649.753	712.215	621.319	604.626	647.27	764.9	PF01725	Ham1 family	GO:0016787
Lsat_1_v5_gn_0_4881.1	1736.39	1925.08	1727.77	1770.21	1744.04	1517.09	PF00544	Pectate lyase	none
Lsat_1_v5_gn_0_4920.1	905.462	884.205	920.228	969.995	980.252	979.919	PF00861	Ribosomal L18p/L5e family	GO:0006412|GO:0005840|GO:0003735|GO:0005622
Lsat_1_v5_gn_0_4941.1	2029.21	1880.81	2055.02	2045.23	2192.09	1756.26	PF00406	Adenylate kinase	GO:0019205|GO:0006139|GO:0005524
Lsat_1_v5_gn_0_4961.1	1002.07	1046.03	986.039	1056.37	990.03	915.134	PF00350|PF01031|PF02212	Dynamin family|Dynamin central region|Dynamin GTPase effector domain	GO:0003924|GO:0005525
Lsat_1_v5_gn_0_4981.1	6161.99	5912.2	6268.09	6001.65	6186.46	5747.24	PF00390|PF03949	Malic enzyme, N-terminal domain|Malic enzyme, NAD binding domain	GO:0016616|GO:0055114|GO:0051287
Lsat_1_v5_gn_0_501.1	319.443	271.087	305.991	276.993	298.498	342.167	PF02373|PF02928|PF02375|PF05964|PF05965	JmjC domain, hydroxylase|C5HC2 zinc finger|jmjN domain|F/Y-rich N-terminus|F/Y rich C-terminus	GO:0005515|GO:0005634
Lsat_1_v5_gn_0_5020.1	694.747	628.467	692.5	602.642	654.238	568.332	none	none	none
Lsat_1_v5_gn_0_5121.1	1053.79	1163.24	1034.13	1057.36	1063.84	1252.47	PF00071	Ras family	GO:0007264|GO:0005525
Lsat_1_v5_gn_0_5240.1	279.35	276.536	271.549	272.035	263.429	263.306	PF00027	Cyclic nucleotide-binding domain	none
Lsat_1_v5_gn_0_5300.1	103.128	90.908	111.069	122.125	121.301	105.712	PF03109	ABC1 family	none
Lsat_1_v5_gn_0_5321.1	37449.4	32592.7	39707.3	33573.5	34972.3	36353.2	PF00355|PF08802	Rieske [2Fe-2S] domain|Cytochrome B6-F complex Fe-S subunit	GO:0016491|GO:0051537|GO:0055114|GO:0042651|GO:0009496
Lsat_1_v5_gn_0_5341.1	1975.9	2198.96	1971.38	2153.45	2078.35	2190.94	PF00627|PF00443|PF02148	UBA/TS-N domain|Ubiquitin carboxyl-terminal hydrolase|Zn-finger in ubiquitin-hydrolases and other protein	GO:0005515|GO:0006511|GO:0004221|GO:0008270
Lsat_1_v5_gn_0_5460.1	70.1393	69.0237	68.8991	68.5066	67.0265	49.9277	PF12451|PF00637	Vacuolar protein sorting protein 11 C terminal|Region in Clathrin and VPS	GO:0006886|GO:0016192
Lsat_1_v5_gn_0_5501.1	94.5588	43.1732	97.1859	35.7205	41.3016	54.2749	PF00643	B-box zinc finger	GO:0005622|GO:0008270
Lsat_1_v5_gn_0_5541.1	540.002	564.984	538.304	561.944	556.028	455.166	PF06203	CCT motif	GO:0005515
Lsat_1_v5_gn_0_5721.1	255.083	271.967	255.135	282.961	272.71	240.904	PF12695	Alpha/beta hydrolase family	none
Lsat_1_v5_gn_0_5781.1	333.16	326.328	328.219	360.402	332.795	316.217	PF00179	Ubiquitin-conjugating enzyme	GO:0016881
Lsat_1_v5_gn_0_580.1	580.529	539.935	570.283	615.559	603.301	504.148	PF00249|PF14379	Myb-like DNA-binding domain|MYB-CC type transfactor, LHEQLE motif	GO:0003682
Lsat_1_v5_gn_0_5800.1	236.001	204.855	238.596	221.4	226.197	213.937	PF00892	EamA-like transporter family	GO:0016020
Lsat_1_v5_gn_0_6020.1	264.654	270.58	266.691	279.98	268.058	260.407	none	none	none
Lsat_1_v5_gn_0_6101.1	153.339	150.426	164.394	130.051	165.425	151.994	none	none	none
Lsat_1_v5_gn_0_621.1	882.993	928.937	864.577	920.352	901.675	990.822	PF13499	EF-hand domain pair	GO:0005509
Lsat_1_v5_gn_0_6400.1	235.164	324.522	189.945	299.851	231.432	151.79	PF12143|PF12142|PF00264	Protein of unknown function (DUF_B2219)|Polyphenol oxidase middle domain|Common central domain of tyrosinase	GO:0055114|GO:0004097|GO:0008152|GO:0016491
Lsat_1_v5_gn_0_661.1	2415.32	2115.6	2570.58	2340.1	2450.08	2474.25	PF00085	Thioredoxin	GO:0045454
Lsat_1_v5_gn_0_6661.1	171.351	135.81	174.278	149.915	161.557	120.182	PF02298	Plastocyanin-like domain	GO:0009055|GO:0005507
Lsat_1_v5_gn_0_6780.1	500.425	404.967	514.603	427.904	424.774	492.123	PF00566	Rab-GTPase-TBC domain	GO:0032313|GO:0005622|GO:0005097
Lsat_1_v5_gn_0_680.1	23028.2	20755	24331.1	24292.5	23334.5	21240.9	PF00127	Copper binding proteins, plastocyanin/azurin family	GO:0009055|GO:0005507
Lsat_1_v5_gn_0_6940.1	82.9069	94.7037	89.7484	86.3709	83.5442	131.147	PF01501	Glycosyl transferase family 8	GO:0016757
Lsat_1_v5_gn_0_6961.1	304.31	326.298	322.751	336.57	328.21	368.736	PF00225	Kinesin motor domain	GO:0005524|GO:0003777|GO:0005875|GO:0007018
Lsat_1_v5_gn_0_7001.1	402.533	414.841	392.099	422.947	403.601	411.485	PF02181	Formin Homology 2 Domain	none
Lsat_1_v5_gn_0_7041.1	2034.63	2412.33	1806.09	2471.16	2059.12	2805.81	PF00125	Core histone H2A/H2B/H3/H4	GO:0003677
Lsat_1_v5_gn_0_7140.1	62.175	46.9605	56.9975	53.614	54.1337	30.8409	none	none	none
Lsat_1_v5_gn_0_720.1	128.651	152.774	142.605	121.118	103.092	163.067	none	none	none
Lsat_1_v5_gn_0_7200.1	1351.17	1287.07	1398.36	1493.22	1447.14	1247.93	none	none	none
Lsat_1_v5_gn_0_7340.1	279.319	267.697	281.316	263.097	296.435	246.91	PF13418|PF13415	Galactose oxidase, central domain	none
Lsat_1_v5_gn_0_7361.1	175.103	156.577	178.928	166.796	172.205	131.653	PF04949	Transcriptional activator	none
Lsat_1_v5_gn_0_740.1	85.7173	90.1926	86.7811	90.3475	88.3042	95.4627	PF07714|PF01842	Protein tyrosine kinase|ACT domain	GO:0004672|GO:0006468|GO:0016597|GO:0008152
Lsat_1_v5_gn_0_7461.1	317.379	369.392	312.295	324.652	306.695	405.158	PF10513	Enhancer of polycomb-like	none
Lsat_1_v5_gn_0_7481.1	126.867	123.399	129.199	146.948	134.926	91.6997	PF13041|PF12854|PF01535	PPR repeat family|PPR repeat	none
Lsat_1_v5_gn_0_7500.1	402.293	338.437	377.434	322.663	352.603	314.264	PF04212|PF00004|PF09336	MIT (microtubule interacting and transport) domain|ATPase family associated with various cellular activities (AAA)|Vps4 C terminal oligomerisation domain	GO:0005524
Lsat_1_v5_gn_0_7521.1	3708.38	3454.47	3749.79	3338.88	3348.59	3522.55	PF01754|PF01428	A20-like zinc finger|AN1-like Zinc finger	GO:0003677|GO:0008270
Lsat_1_v5_gn_0_7541.1	31.3564	33.0296	27.365	40.7176	35.1578	23.2002	PF07690	Major Facilitator Superfamily	GO:0016021|GO:0055085
Lsat_1_v5_gn_0_7581.1	94.4407	91.7884	92.9048	78.4239	93.6714	108.555	PF00179	Ubiquitin-conjugating enzyme	GO:0016881
Lsat_1_v5_gn_0_7601.1	278.285	283.972	278.243	248.2	264.176	290.905	PF00288	GHMP kinases N terminal domain	GO:0005524
Lsat_1_v5_gn_0_761.1	739.907	730.54	725.999	759.517	775.454	601.397	none	none	none
Lsat_1_v5_gn_0_7620.1	72.0358	64.93	71.8891	68.5037	71.6253	67.6648	PF04893	Yip1 domain	GO:0016020
Lsat_1_v5_gn_0_7781.1	1459.21	1606.37	1292.88	1367.12	1379.89	1531.06	PF01842	ACT domain	GO:0008152|GO:0016597
Lsat_1_v5_gn_0_7801.1	2017.65	1984.32	2044.09	2057.14	2093.7	1874.98	PF01066	CDP-alcohol phosphatidyltransferase	GO:0008654|GO:0016020|GO:0016780
Lsat_1_v5_gn_0_7881.1	316.786	277.108	318.119	318.699	320.693	303.974	PF00069	Protein kinase domain	GO:0005524|GO:0006468|GO:0004672
Lsat_1_v5_gn_0_7900.1	1884.42	1538.56	2027.58	1782.13	1699.7	2011.82	PF00583	Acetyltransferase (GNAT) family	GO:0008080
Lsat_1_v5_gn_0_7921.1	44.8564	46.5748	40.7048	44.6756	45.6769	53.5369	none	none	none
Lsat_1_v5_gn_0_800.1	210.645	237.107	207.421	210.477	207.809	226.971	PF00076	RNA recognition motif. (a.k.a. RRM, RBD, or RNP domain)	GO:0003676
Lsat_1_v5_gn_0_8021.1	14991.6	16643.1	14287.5	15851.5	15790.1	17840.3	PF03297	S25 ribosomal protein	none
Lsat_1_v5_gn_0_8061.1	139.966	167.955	140.302	145.942	137.624	188.829	PF01544	CorA-like Mg2+ transporter protein	GO:0016020|GO:0030001|GO:0055085|GO:0046873
Lsat_1_v5_gn_0_8120.1	1816.21	1872.97	1750.51	1936.02	1923.09	1835.98	none	none	none
Lsat_1_v5_gn_0_8140.1	207.868	204.457	208.259	185.653	191.008	225.927	PF01871	AMMECR1	none
Lsat_1_v5_gn_0_8161.1	467.05	461.565	457.354	481.524	473.731	452.992	PF10159	Kinase phosphorylation protein	none
Lsat_1_v5_gn_0_8180.1	335.703	355.961	334.94	329.618	360.406	274.515	PF13614|PF10609	AAA domain|ParA/MinD ATPase like	none
Lsat_1_v5_gn_0_8241.1	60.3639	48.4936	53.0276	55.5994	54.0583	50.5532	PF00249	Myb-like DNA-binding domain	GO:0003682
Lsat_1_v5_gn_0_840.1	696.853	728.84	686.109	703.916	689.209	654.871	PF00400|PF11816	WD domain, G-beta repeat|Domain of unknown function (DUF3337)	GO:0005515
Lsat_1_v5_gn_0_860.1	872.307	895.671	838.184	875.677	901.09	706.47	PF03330|PF01357	Rare lipoprotein A (RlpA)-like double-psi beta-barrel|Pollen allergen	none
Lsat_1_v5_gn_0_8660.1	68.5924	57.5976	65.7679	67.5135	69.3998	62.114	PF08031|PF01565	Berberine and berberine like|FAD binding domain	GO:0050660|GO:0055114|GO:0016491|GO:0008762
Lsat_1_v5_gn_0_9061.1	1528.51	1570.81	1523.14	1659.02	1600.17	1411.34	PF10155	Uncharacterized conserved protein (DUF2363)	none
Lsat_1_v5_gn_0_9181.1	956.884	899.435	975.737	942.19	1000.72	1230.19	PF02617	ATP-dependent Clp protease adaptor protein ClpS	GO:0030163
Lsat_1_v5_gn_0_9201.1	1468.25	1429.59	1435.7	1412.79	1476.78	1381.21	PF00169|PF12796|PF01412	PH domain|Ankyrin repeats (3 copies)|Putative GTPase activating protein for Arf	GO:0005543|GO:0005515|GO:0008060|GO:0008270|GO:0032312
Lsat_1_v5_gn_0_9221.1	55.1167	52.6297	56.3253	46.6569	51.7522	50.2549	none	none	none
Lsat_1_v5_gn_0_9241.1	2943.65	3198.57	2813.82	3041.03	3005.97	3223.72	PF00400	WD domain, G-beta repeat	GO:0005515
Lsat_1_v5_gn_0_9261.1	587.086	600.059	611.189	649.311	616.051	732.604	PF00168|PF10296	C2 domain|Putative integral membrane protein conserved region (DUF2404)	GO:0005515
Lsat_1_v5_gn_0_9300.1	551.467	566.605	541.851	576.836	546.024	520.602	PF00397|PF01846	WW domain|FF domain	GO:0005515
Lsat_1_v5_gn_0_9321.1	104.951	96.4984	105.673	109.214	109.009	89.5887	none	none	none
Lsat_1_v5_gn_0_9341.1	82.3408	84.1769	78.2298	87.3712	79.0906	89.5509	PF08544|PF00288	GHMP kinases C terminal|GHMP kinases N terminal domain	GO:0005524
Lsat_1_v5_gn_0_9380.1	106.742	134.984	108.145	114.169	117.912	174.569	PF01535|PF13041	PPR repeat|PPR repeat family	none
Lsat_1_v5_gn_0_9420.1	1055.15	1092.53	1040.47	964.032	962.495	1033.09	none	none	none
Lsat_1_v5_gn_0_9540.1	390.165	399.714	381.951	361.385	375.387	404.903	PF11744	Aluminium activated malate transporter	GO:0015743
Lsat_1_v5_gn_0_9581.1	3575.58	3327.08	3471.69	4057.7	3957.4	3738.25	PF01248	Ribosomal protein L7Ae/L30e/S12e/Gadd45 family	none
Lsat_1_v5_gn_0_9600.1	952.128	1034.33	1011.88	920.343	865.507	1554.98	PF07851	TMPIT-like protein	GO:0016021
Lsat_1_v5_gn_0_9640.1	141.696	129.369	145.812	146.946	129.427	86.7379	PF00005|PF00664	ABC transporter|ABC transporter transmembrane region	GO:0016887|GO:0005524|GO:0055085|GO:0016021|GO:0006810|GO:0042626
Lsat_1_v5_gn_0_9661.1	1430.35	1485.34	1465.71	1521.01	1522.39	1762.83	PF00536|PF02466	SAM domain (Sterile alpha motif)|Tim17/Tim22/Tim23/Pmp24 family	none
Lsat_1_v5_gn_0_9700.1	89.9889	113.677	90.1932	99.2823	91.2125	114.561	none	none	none
Lsat_1_v5_gn_0_9740.1	162.205	125.134	169.862	95.2936	101.536	160.604	PF03372	Endonuclease/Exonuclease/phosphatase family	none
Lsat_1_v5_gn_0_9760.1	989.109	990.593	1013.38	930.276	941.218	1017.93	PF02365	No apical meristem (NAM) protein	GO:0006355|GO:0003677
Lsat_1_v5_gn_0_9801.1	516.879	529.167	540.181	512.297	535.407	542.515	PF00574	Clp protease	none
Lsat_1_v5_gn_0_9821.1	12005.7	14371.5	11532.5	12624.8	12040.6	15542.2	PF01849	NAC domain	none
Lsat_1_v5_gn_0_9841.1	28.5612	34.4269	27.9987	35.7459	32.747	36.7185	none	none	none
Lsat_1_v5_gn_0_9880.1	151.95	188.819	129.577	170.768	145.956	214.092	PF13361|PF00580	UvrD-like helicase C-terminal domain|UvrD/REP helicase N-terminal domain	GO:0005524|GO:0016787
Lsat_1_v5_gn_1_100060.1	45.0799	39.4066	42.1494	38.7148	45.778	48.3688	PF01565|PF09265	FAD binding domain|Cytokinin dehydrogenase 1, FAD and cytokinin binding	GO:0050660|GO:0008762|GO:0055114|GO:0016491|GO:0009690|GO:0019139
Lsat_1_v5_gn_1_10021.1	261.674	271.986	266.136	286.933	272.701	224.474	none	none	none
Lsat_1_v5_gn_1_100221.1	298.052	247.055	301.449	285.936	278.738	247.121	PF12697	Alpha/beta hydrolase family	none
Lsat_1_v5_gn_1_100380.1	1138.47	1181.32	1129.12	1119.91	1147.74	1060.63	none	none	none
Lsat_1_v5_gn_1_100400.1	1501.61	1587.12	1545.66	1463.43	1433.96	1456.91	none	none	none
Lsat_1_v5_gn_1_10041.1	283.85	288.431	288.011	278.985	286.431	222.232	PF13639|PF02225	Ring finger domain|PA domain	GO:0008270|GO:0005515
Lsat_1_v5_gn_1_10061.1	12876.8	9550.73	13199.7	12026.1	13990.2	9100.68	PF05479	Photosystem I reaction centre subunit N (PSAN or PSI-N)	GO:0015979|GO:0009522|GO:0042651|GO:0005516
Lsat_1_v5_gn_1_100681.1	21.417	24.2833	24.5735	30.7845	29.8845	26.3693	none	none	none
Lsat_1_v5_gn_1_10080.1	343.358	317.379	337.422	315.716	319.021	340.961	PF10250	GDP-fucose protein O-fucosyltransferase	none
Lsat_1_v5_gn_1_100901.1	224.608	252.177	223.736	230.335	213.818	249.826	PF13812|PF13041|PF01535	Pentatricopeptide repeat domain|PPR repeat family|PPR repeat	none
Lsat_1_v5_gn_1_101.1	30.77	30.2976	29.9536	37.7343	35.1421	30.0813	PF01554	MatE	GO:0006855|GO:0016020|GO:0015238|GO:0055085|GO:0015297
Lsat_1_v5_gn_1_101001.1	110.125	134.659	102.151	102.253	104.88	150.206	PF00931	NB-ARC domain	GO:0043531
Lsat_1_v5_gn_1_101041.1	56.1182	54.0975	56.9059	47.6499	54.8712	48.0408	PF00931	NB-ARC domain	GO:0043531
Lsat_1_v5_gn_1_101181.1	138.003	122.144	137.691	134.032	151.839	110.677	PF00931|PF01582	NB-ARC domain|TIR domain	GO:0043531|GO:0007165|GO:0005515
Lsat_1_v5_gn_1_10140.1	2373.81	2342.09	2405.58	2497.96	2400.55	2245.38	PF01712	Deoxynucleoside kinase	GO:0005524|GO:0006139|GO:0016773
Lsat_1_v5_gn_1_101420.1	252.646	241.863	229.866	191.604	233.037	244.399	PF00685	Sulfotransferase domain	GO:0008146
Lsat_1_v5_gn_1_101561.1	83.3919	66.5718	79.2435	74.4617	75.4084	63.3971	PF00931	NB-ARC domain	GO:0043531
Lsat_1_v5_gn_1_101600.1	269.267	231.712	273.249	226.36	243.714	198.591	PF00931|PF01582	NB-ARC domain|TIR domain	GO:0043531|GO:0007165|GO:0005515
Lsat_1_v5_gn_1_101701.1	3148.58	3251.32	3124.24	3213.79	3146.87	3146.25	PF00400	WD domain, G-beta repeat	GO:0005515
Lsat_1_v5_gn_1_102000.1	21.1652	28.0858	21.5109	20.8446	23.5973	27.7392	PF00931|PF01582	NB-ARC domain|TIR domain	GO:0043531|GO:0005515|GO:0007165
Lsat_1_v5_gn_1_102200.1	42.003	56.507	40.5968	44.6737	43.2388	63.1691	PF00931|PF01582	NB-ARC domain|TIR domain	GO:0043531|GO:0005515|GO:0007165
Lsat_1_v5_gn_1_102320.1	312.499	256.151	326.294	314.731	304.71	236.814	PF08241	Methyltransferase domain	GO:0008168|GO:0008152
Lsat_1_v5_gn_1_102541.1	62.0858	55.869	60.373	54.6008	57.8167	65.8491	PF07859	alpha/beta hydrolase fold	GO:0016787|GO:0008152
Lsat_1_v5_gn_1_102880.1	35.4543	21.8541	31.425	31.7717	31.2411	29.6449	none	none	none
Lsat_1_v5_gn_1_103141.1	9452.22	8651.05	9553.7	7980.35	9256.48	8644.77	PF11891	Domain of unknown function (DUF3411)	none
Lsat_1_v5_gn_1_103161.1	784.779	969.034	727.781	874.682	800.231	1069.71	PF02463	RecF/RecN/SMC N terminal domain	none
Lsat_1_v5_gn_1_103341.1	90.3784	85.92	95.5102	91.3403	94.5088	83.0361	none	none	none
Lsat_1_v5_gn_1_10340.1	120.313	102.497	109.838	105.237	108.114	105.66	PF13428|PF13414	Tetratricopeptide repeat|TPR repeat	none
Lsat_1_v5_gn_1_103441.1	382.214	358.006	391.818	321.667	333.315	462.755	PF03350	Uncharacterized protein family, UPF0114	none
Lsat_1_v5_gn_1_103461.1	1046.81	899.384	1072.12	835.951	900.742	1178.4	PF03350	Uncharacterized protein family, UPF0114	none
Lsat_1_v5_gn_1_103761.1	30.6178	20.3622	34.2228	32.7685	29.7231	22.5902	PF07714	Protein tyrosine kinase	GO:0004672|GO:0006468
Lsat_1_v5_gn_1_104081.1	49.5675	48.1087	49.5752	55.6065	51.9258	25.3842	none	none	none
Lsat_1_v5_gn_1_10420.1	10029.7	10154.2	10212.3	10861.5	10408.7	11219.7	PF00829	Ribosomal prokaryotic L21 protein	GO:0005840|GO:0003723|GO:0005622|GO:0003735|GO:0006412
Lsat_1_v5_gn_1_10440.1	135.394	117.79	142.63	137.011	150.278	115.999	none	none	none
Lsat_1_v5_gn_1_104541.1	907.133	924.417	887.026	1034.54	973.466	718.848	PF00450	Serine carboxypeptidase	GO:0006508|GO:0004185
Lsat_1_v5_gn_1_10481.1	251.768	245.148	251.043	253.172	256.699	240.123	PF02739|PF01367	5'-3' exonuclease, N-terminal resolvase-like domain|5'-3' exonuclease, C-terminal SAM fold	GO:0003677|GO:0008409|GO:0003824
Lsat_1_v5_gn_1_104861.1	1364.42	1288.37	1367.06	1303.58	1277.11	1284.64	none	none	none
Lsat_1_v5_gn_1_104941.1	896.337	883.802	886.617	846.881	880.429	783.938	PF04515	Plasma-membrane choline transporter	none
Lsat_1_v5_gn_1_104961.1	354.091	371.151	315.162	326.634	333.407	450.645	none	none	none
Lsat_1_v5_gn_1_104980.1	239.567	215.177	220.183	219.413	214.659	235.664	PF01380|PF13522	SIS domain|Glutamine amidotransferase domain	GO:0030246|GO:0005975
Lsat_1_v5_gn_1_10500.1	2932.68	3224.03	2793.3	2769.99	2816.97	3536.68	PF02817|PF00364|PF00198	e3 binding domain|Biotin-requiring enzyme|2-oxoacid dehydrogenases acyltransferase (catalytic domain)	GO:0016746|GO:0008152
Lsat_1_v5_gn_1_105061.1	51.5072	32.4486	48.5178	46.665	48.1049	34.6665	PF07717|PF04408	Oligonucleotide/oligosaccharide-binding (OB)-fold|Helicase associated domain (HA2)	GO:0004386
Lsat_1_v5_gn_1_105200.1	313.53	269.464	336.093	267.065	323.14	236.777	none	none	none
Lsat_1_v5_gn_1_105220.1	1678.47	1647.6	1675.91	1883.4	1919.56	1207.41	PF04862	Protein of unknown function, DUF642	none
Lsat_1_v5_gn_1_105261.1	261.105	258.747	270.983	288.918	258.848	268.601	PF00173	Cytochrome b5-like Heme/Steroid binding domain	GO:0020037
Lsat_1_v5_gn_1_105461.1	266.932	227.515	287.099	243.239	246.662	259.606	PF07859	alpha/beta hydrolase fold	GO:0016787|GO:0008152
Lsat_1_v5_gn_1_105541.1	335.705	336.693	361.193	309.757	296	354.981	PF07859	alpha/beta hydrolase fold	GO:0008152|GO:0016787
Lsat_1_v5_gn_1_10560.1	452.302	419.546	427.832	422.943	427.22	429.184	PF08060|PF01798|PF09785	NOSIC (NUC001) domain|Putative snoRNA binding domain|Prp31 C terminal domain	none
Lsat_1_v5_gn_1_105600.1	900.897	705.872	956.978	684.045	708.634	1191.96	none	none	none
Lsat_1_v5_gn_1_105621.1	435.973	499.997	388.761	472.59	453.939	415.709	PF08498|PF08241	Sterol methyltransferase C-terminal|Methyltransferase domain	GO:0008168|GO:0006694|GO:0008152
Lsat_1_v5_gn_1_105720.1	4187.13	5520.38	3866.53	4972.09	4343.17	5393.31	PF01751|PF02518|PF00204|PF00521	Toprim domain|Histidine kinase-, DNA gyrase B-, and HSP90-like ATPase|DNA gyrase B|DNA gyrase/topoisomerase IV, subunit A	GO:0005524|GO:0006265|GO:0003918|GO:0003677|GO:0005694
Lsat_1_v5_gn_1_105740.1	1990.59	2222.76	2049.52	2197.14	2050.22	1611.81	none	none	none
Lsat_1_v5_gn_1_105761.1	457.426	500.283	449.418	468.614	450.755	489.646	PF00254|PF13414|PF07719	FKBP-type peptidyl-prolyl cis-trans isomerase|TPR repeat|Tetratricopeptide repeat	GO:0006457
Lsat_1_v5_gn_1_105840.1	182.761	189.317	172.342	186.652	187.371	186.704	PF02535	ZIP Zinc transporter	GO:0030001|GO:0055085|GO:0046873|GO:0016020
Lsat_1_v5_gn_1_10621.1	330.024	254.845	364.604	337.568	325.318	220.715	none	none	none
Lsat_1_v5_gn_1_106241.1	2982.51	2570.97	3118.65	2713.4	2673.8	3004.94	PF01207	Dihydrouridine synthase (Dus)	GO:0050660|GO:0055114|GO:0017150|GO:0008033
Lsat_1_v5_gn_1_106281.1	353.045	318.815	346.622	314.724	326.712	290.903	none	none	none
Lsat_1_v5_gn_1_106300.1	435.432	449.48	427.68	467.625	439.376	469.154	PF13656	RNA polymerase Rpb3/Rpb11 dimerisation domain	none
Lsat_1_v5_gn_1_106561.1	76.7484	56.3907	77.5339	69.4966	73.1642	67.8101	none	none	none
Lsat_1_v5_gn_1_106881.1	5920.47	6573.1	5817.55	6356.09	6130.06	5791.03	PF00642|PF12796	Zinc finger C-x8-C-x5-C-x3-H type (and similar)|Ankyrin repeats (3 copies)	GO:0008270|GO:0003676
Lsat_1_v5_gn_1_106940.1	700.305	705.027	692.124	735.689	730.438	655.104	PF09725	Folate-sensitive fragile site protein Fra10Ac1	none
Lsat_1_v5_gn_1_10700.1	2631.98	1748.07	2701.68	2383.78	2900.59	2251.59	PF04982	HPP family	none
Lsat_1_v5_gn_1_107200.1	210.522	231.352	218.367	217.427	210.828	249.084	PF13639	Ring finger domain	GO:0005515|GO:0008270
Lsat_1_v5_gn_1_107281.1	103.536	84.8092	115.795	106.236	105.972	76.3872	none	none	none
Lsat_1_v5_gn_1_107340.1	121.96	148.388	124.035	136.018	119.328	157.798	none	none	none
Lsat_1_v5_gn_1_107381.1	214.834	87.6751	215.059	196.588	223.75	99.8403	none	none	none
Lsat_1_v5_gn_1_107400.1	1512.19	1392.3	1529.97	1574.63	1608.67	1283.76	PF00213	ATP synthase delta (OSCP) subunit	GO:0015986|GO:0046933
Lsat_1_v5_gn_1_107421.1	1399.63	1290.21	1410.94	1501.16	1510.38	1389.64	PF00213	ATP synthase delta (OSCP) subunit	GO:0015986|GO:0046933
Lsat_1_v5_gn_1_107441.1	518.849	548.58	517.045	549.036	531.56	542.69	none	none	none
Lsat_1_v5_gn_1_107461.1	20522.3	20754.6	20320.4	21782.7	22228	20329.7	PF00153	Mitochondrial carrier protein	none
Lsat_1_v5_gn_1_107620.1	70.492	62.0394	75.0904	79.4344	71.6468	50.2581	PF13894|PF00096	C2H2-type zinc finger|Zinc finger, C2H2 type	GO:0008270
Lsat_1_v5_gn_1_107740.1	250.974	274.965	251.43	275.015	271.921	271.214	PF00318	Ribosomal protein S2	GO:0005622|GO:0003735|GO:0006412|GO:0005840
Lsat_1_v5_gn_1_10781.1	287.35	269.265	296.531	246.213	272.584	299.431	PF00046|PF02183	Homeobox domain|Homeobox associated leucine zipper	GO:0043565|GO:0006355|GO:0003700|GO:0005634|GO:0003677
Lsat_1_v5_gn_1_107820.1	81.6117	90.1119	90.6125	90.3488	86.7875	85.1726	none	none	none
Lsat_1_v5_gn_1_107841.1	355.493	390.562	372.387	346.493	354.81	381.733	PF01789	PsbP	GO:0015979|GO:0019898|GO:0009654|GO:0005509|GO:0009523
Lsat_1_v5_gn_1_107981.1	487.668	428.89	488.933	476.558	476.756	478.553	PF13639|PF00642	Ring finger domain|Zinc finger C-x8-C-x5-C-x3-H type (and similar)	GO:0008270|GO:0005515|GO:0003676
Lsat_1_v5_gn_1_10800.1	26.4903	21.5349	29.8944	27.8014	23.4565	26.3397	none	none	none
Lsat_1_v5_gn_1_108121.1	1713.36	1806.66	1747.15	1790.07	1765.4	1557.46	PF12799|PF00560	Leucine Rich repeats (2 copies)|Leucine Rich Repeat	GO:0005515
Lsat_1_v5_gn_1_10820.1	243.028	182.474	224.148	179.693	213.28	204.727	PF01145	SPFH domain / Band 7 family	none
Lsat_1_v5_gn_1_108360.1	1057.19	951.878	1052	1045.45	1096.09	903.959	none	none	none
Lsat_1_v5_gn_1_108381.1	1145.28	1203.99	1139.25	1217.21	1184.27	1184.9	PF01480|PF00076	PWI domain|RNA recognition motif. (a.k.a. RRM, RBD, or RNP domain)	GO:0006397|GO:0003676
Lsat_1_v5_gn_1_108541.1	1065.72	1193.29	1101.27	1233.1	1172.16	1006.04	PF06093	Spt4/RpoE2 zinc finger	none
Lsat_1_v5_gn_1_108561.1	86.335	128.089	90.8107	113.19	102.865	73.7953	PF07939	Protein of unknown function (DUF1685)	none
Lsat_1_v5_gn_1_108760.1	227.544	294.238	224.474	301.827	261.138	312.524	PF04825|PF04824	N terminus of Rad21 / Rec8 like protein|Conserved region of Rad21 / Rec8 like protein	GO:0005515|GO:0000228
Lsat_1_v5_gn_1_108781.1	72.0767	66.3257	76.351	66.517	73.9932	55.2518	PF10250	GDP-fucose protein O-fucosyltransferase	none
Lsat_1_v5_gn_1_109081.1	29.3938	38.8139	30.3945	39.7184	32.6144	44.1047	none	none	none
Lsat_1_v5_gn_1_109141.1	745.796	714.252	745.906	753.557	752.461	752.869	none	none	none
Lsat_1_v5_gn_1_109160.1	238.132	278.963	226.013	254.166	250.605	215.17	none	none	none
Lsat_1_v5_gn_1_109200.1	26594.7	26687.4	26466.7	26040.9	28748.9	17996.8	PF00560|PF13855|PF08263	Leucine Rich Repeat|Leucine rich repeat|Leucine rich repeat N-terminal domain	GO:0005515
Lsat_1_v5_gn_1_109280.1	611.222	632.906	608.133	603.636	583.938	778.034	PF07498	Rho termination factor, N-terminal domain	GO:0006353
Lsat_1_v5_gn_1_109360.1	282.668	257.094	296.253	257.142	265.081	180.08	PF03358	NADPH-dependent FMN reductase	none
Lsat_1_v5_gn_1_109380.1	452.564	473.312	450.78	475.568	473.041	379.392	PF03358	NADPH-dependent FMN reductase	none
Lsat_1_v5_gn_1_109401.1	9980.31	9300.28	9716.54	8582.01	9131.45	9126.07	PF00069	Protein kinase domain	GO:0004672|GO:0006468|GO:0005524
Lsat_1_v5_gn_1_10941.1	373.954	336.927	360.374	345.503	354.15	325.308	PF13671	AAA domain	none
Lsat_1_v5_gn_1_109441.1	1186.1	1279.19	1201.36	1222.17	1188.69	1493.71	PF00588	SpoU rRNA Methylase family	GO:0006396|GO:0003723|GO:0008173
Lsat_1_v5_gn_1_109460.1	34.7795	36.1425	34.8602	33.7523	36.543	44.4201	PF00071	Ras family	GO:0007264|GO:0005525
Lsat_1_v5_gn_1_109500.1	2697.35	2433.89	2774.05	2353	2425.56	2492.67	PF01754|PF01428	A20-like zinc finger|AN1-like Zinc finger	GO:0008270|GO:0003677
Lsat_1_v5_gn_1_10961.1	1049.63	1187.35	999.505	1205.3	1114.14	1281.84	none	none	none
Lsat_1_v5_gn_1_109620.1	26.0716	21.4463	24.6893	30.7867	25.1233	19.5169	none	none	none
Lsat_1_v5_gn_1_109780.1	233.382	257.953	212.166	214.447	223.86	219.578	PF00071	Ras family	GO:0007264|GO:0005525
Lsat_1_v5_gn_1_10981.1	2611.11	2585.57	2621	2737.23	2668.66	2426.58	PF00171	Aldehyde dehydrogenase family	GO:0055114|GO:0016491|GO:0008152
Lsat_1_v5_gn_1_109880.1	366.799	356.269	360.935	329.614	349.523	361.656	PF01633	Choline/ethanolamine kinase	none
Lsat_1_v5_gn_1_109941.1	152.166	98.9645	171.53	129.062	132.366	163.915	none	none	none
Lsat_1_v5_gn_1_110001.1	442.415	477.828	421.531	455.708	422.499	519.971	none	none	none
Lsat_1_v5_gn_1_11001.1	204.304	237.356	213.99	236.295	220.774	257.637	PF05148	Hypothetical methyltransferase	GO:0008168
Lsat_1_v5_gn_1_110041.1	235.877	207.903	230.523	222.391	228.449	252.337	PF00010	Helix-loop-helix DNA-binding domain	GO:0046983
Lsat_1_v5_gn_1_110081.1	335.403	295.013	343.044	344.516	375.091	212.76	none	none	none
Lsat_1_v5_gn_1_110100.1	5003.52	4772.82	5200.57	4682.18	4816.25	5068.7	PF13460|PF08547	NADH(P)-binding|Complex I intermediate-associated protein 30 (CIA30)	none
Lsat_1_v5_gn_1_110140.1	1037.78	923.31	1115.15	851.837	883.19	1106.8	PF00005|PF00664	ABC transporter|ABC transporter transmembrane region	GO:0016887|GO:0005524|GO:0016021|GO:0042626|GO:0055085|GO:0006810
Lsat_1_v5_gn_1_11021.1	354.789	357.613	345.185	336.567	332.724	336.163	PF12698|PF00005	ABC-2 family transporter protein|ABC transporter	GO:0005524|GO:0016887
Lsat_1_v5_gn_1_110320.1	8938.22	9675.85	8689.57	9170.76	9084.99	9976.35	PF13236|PF13424|PF12807|PF05303	Clustered mitochondria|Tetratricopeptide repeat|Translation initiation factor eIF3 subunit 135|Protein of unknown function (DUF727)	none
Lsat_1_v5_gn_1_110780.1	429.233	431.273	423.703	424.932	447.979	330.506	PF02458	Transferase family	GO:0016747
Lsat_1_v5_gn_1_11080.1	113.215	130.335	117.047	100.267	104.871	140.06	PF00005|PF12698	ABC transporter|ABC-2 family transporter protein	GO:0005524|GO:0016887
Lsat_1_v5_gn_1_110800.1	226.052	256.691	213.866	239.272	224.541	261.017	PF00013|PF00642	KH domain|Zinc finger C-x8-C-x5-C-x3-H type (and similar)	GO:0003723|GO:0008270|GO:0003676
Lsat_1_v5_gn_1_110881.1	955.884	981.712	972.711	1073.25	1031.25	981.051	none	none	none
Lsat_1_v5_gn_1_11101.1	187.747	205.594	179.01	180.691	184.996	200.555	PF00005|PF12698	ABC transporter|ABC-2 family transporter protein	GO:0005524|GO:0016887
Lsat_1_v5_gn_1_111020.1	2060.39	1795.23	2105.31	1864.53	1901.63	1940.87	PF14226	non-haem dioxygenase in morphine synthesis N-terminal	none
Lsat_1_v5_gn_1_111141.1	782.649	816.173	795.97	808.163	803.473	791.216	PF00069|PF03822	Protein kinase domain|NAF domain	GO:0004672|GO:0006468|GO:0005524|GO:0007165
Lsat_1_v5_gn_1_111240.1	542.409	566.592	534.569	544.069	520.793	588.352	PF07818	HCNGP-like protein	none
Lsat_1_v5_gn_1_111281.1	411.209	476.237	420.994	434.857	411.826	530.752	none	none	none
Lsat_1_v5_gn_1_111380.1	414.137	420.805	431.677	405.073	406.655	377.982	PF02536	mTERF	none
Lsat_1_v5_gn_1_111401.1	352.885	317.468	367.254	331.603	350.413	291.338	none	none	none
Lsat_1_v5_gn_1_111560.1	44.3313	46.5606	45.8595	50.6394	46.4755	37.2232	PF00810	ER lumen protein retaining receptor	GO:0006621|GO:0046923|GO:0016021
Lsat_1_v5_gn_1_111600.1	2133.43	2365.63	2093.37	2317.27	2278.01	1884.95	PF10559|PF00344	Plug domain of Sec61p|SecY translocase	GO:0016020|GO:0015031
Lsat_1_v5_gn_1_111740.1	118.571	98.2775	121.535	117.155	122.777	95.7829	none	none	none
Lsat_1_v5_gn_1_111900.1	141.505	144.581	150.798	171.767	163.106	144.068	PF04844	Transcriptional repressor, ovate	none
Lsat_1_v5_gn_1_1120.1	654.768	676.42	618.88	657.251	649.555	756.461	PF00400	WD domain, G-beta repeat	GO:0005515
Lsat_1_v5_gn_1_112021.1	135.808	133.914	147.501	143.963	144.808	110.987	PF04366|PF01363	Family of unknown function (DUF500)|FYVE zinc finger	GO:0046872
Lsat_1_v5_gn_1_112160.1	404.769	390.867	412.373	365.356	415.194	352.075	PF00230	Major intrinsic protein	GO:0006810|GO:0016020|GO:0005215
Lsat_1_v5_gn_1_112181.1	808.577	654.562	865.969	754.549	778.401	664.768	PF06775	Putative adipose-regulatory protein (Seipin)	none
Lsat_1_v5_gn_1_112341.1	280.955	316.897	299.947	297.848	298.538	286.745	none	none	none
Lsat_1_v5_gn_1_112361.1	123.434	136.82	133.261	148.93	144.039	131.999	PF00083	Sugar (and other) transporter	GO:0022857|GO:0055085|GO:0016021
Lsat_1_v5_gn_1_112400.1	133.742	168.022	141.49	149.915	118.312	225.764	PF12697	Alpha/beta hydrolase family	none
Lsat_1_v5_gn_1_112501.1	3260.05	3035.29	3316.31	3130.39	3237.52	3451.26	PF00266	Aminotransferase class-V	GO:0008152
Lsat_1_v5_gn_1_112541.1	783.821	778.657	765.777	705.895	759.249	844.731	PF11721|PF07714|PF13855	Di-glucose binding within endoplasmic reticulum|Protein tyrosine kinase|Leucine rich repeat	GO:0004672|GO:0006468
Lsat_1_v5_gn_1_112581.1	578.684	629.727	545.13	618.533	619.188	675.248	PF00515|PF13414	Tetratricopeptide repeat|TPR repeat	GO:0005515
Lsat_1_v5_gn_1_112601.1	152.261	176.77	148.291	145.942	153.815	149.504	PF01823	MAC/Perforin domain	none
Lsat_1_v5_gn_1_11261.1	154.583	168.263	154.271	156.864	158.328	190.04	PF01535|PF13812|PF13041	PPR repeat|Pentatricopeptide repeat domain|PPR repeat family	none
Lsat_1_v5_gn_1_112681.1	173.455	174.242	166.506	166.794	173.699	150.632	PF00657	GDSL-like Lipase/Acylhydrolase	GO:0006629|GO:0016788
Lsat_1_v5_gn_1_112881.1	133.377	165.768	121.6	142.972	145.659	78.8165	PF00657	GDSL-like Lipase/Acylhydrolase	GO:0016788|GO:0006629
Lsat_1_v5_gn_1_112901.1	506.713	540.636	480.315	501.38	499.653	380.355	PF00657	GDSL-like Lipase/Acylhydrolase	GO:0016788|GO:0006629
Lsat_1_v5_gn_1_112921.1	3428.09	3171.94	3461.88	3143.29	3377.72	3091.72	PF03079	ARD/ARD' family	GO:0010309|GO:0055114
Lsat_1_v5_gn_1_112940.1	34.4094	37.8407	37.1554	45.6756	39.5406	52.2518	none	none	none
Lsat_1_v5_gn_1_11300.1	80.2288	107.106	77.5944	98.3	88.4422	43.9428	PF01764	Lipase (class 3)	GO:0004806|GO:0006629
Lsat_1_v5_gn_1_113000.1	175.532	184.974	167.991	196.583	176.555	221.679	none	none	none
Lsat_1_v5_gn_1_113160.1	623.748	635.947	645.122	642.359	637.413	676.266	PF01329	Pterin 4 alpha carbinolamine dehydratase	GO:0008124|GO:0006729
Lsat_1_v5_gn_1_113220.1	29.7031	35.7691	31.9486	27.793	31.9652	36.6256	PF00043|PF13417	Glutathione S-transferase, C-terminal domain|Glutathione S-transferase, N-terminal domain	none
Lsat_1_v5_gn_1_113240.1	51.6105	57.1029	54.8166	56.5911	65.0033	50.9328	PF00043|PF13417	Glutathione S-transferase, C-terminal domain|Glutathione S-transferase, N-terminal domain	none
Lsat_1_v5_gn_1_113260.1	25.4132	28.3197	21.9757	29.7909	27.499	19.6632	PF02836|PF00043	Glycosyl hydrolases family 2, TIM barrel domain|Glutathione S-transferase, C-terminal domain	GO:0005975|GO:0004553
Lsat_1_v5_gn_1_113301.1	546.353	461.934	550.094	512.3	538.575	423.261	PF00201	UDP-glucoronosyl and UDP-glucosyl transferase	GO:0008152|GO:0016758
Lsat_1_v5_gn_1_113340.1	722.239	708.205	727.16	758.523	745.622	732.651	PF01217	Clathrin adaptor complex small chain	none
Lsat_1_v5_gn_1_11340.1	175.454	189.459	165.475	205.52	183.45	224.688	PF06807|PF03205	Pre-mRNA cleavage complex II protein Clp1|Molybdopterin guanine dinucleotide synthesis protein B	none
Lsat_1_v5_gn_1_113741.1	440.488	440.548	454.466	440.814	436.318	471.932	PF04573	Signal peptidase subunit	GO:0006465|GO:0016021|GO:0008233|GO:0005787
Lsat_1_v5_gn_1_11380.1	839.817	795.377	823.765	892.559	880.555	685.971	PF01812	5-formyltetrahydrofolate cyclo-ligase family	GO:0009396|GO:0030272|GO:0005524
Lsat_1_v5_gn_1_113921.1	33.4945	40.4659	35.3593	42.6963	38.0419	42.7235	PF03145	Seven in absentia protein family	GO:0006511|GO:0005634|GO:0007275
Lsat_1_v5_gn_1_113980.1	103.131	64.1786	98.1423	87.3683	96.9175	70.0236	none	none	none
Lsat_1_v5_gn_1_11401.1	292.437	337.826	294.295	324.658	327.598	279.084	PF01221	Dynein light chain type 1	GO:0005875|GO:0007017
Lsat_1_v5_gn_1_114380.1	90.6976	82.7865	93.2609	71.4746	79.8474	87.2173	PF00191	Annexin	GO:0005509|GO:0005544
Lsat_1_v5_gn_1_11441.1	381.585	375.938	380.137	372.308	381.525	413.192	PF02791	DDT domain	none
Lsat_1_v5_gn_1_114420.1	242.16	253.94	238.842	247.214	245.971	250.831	PF10996	Beta-Casp domain	none
Lsat_1_v5_gn_1_114441.1	51.7755	78.7017	46.2927	60.5605	59.2984	83.1073	PF00201	UDP-glucoronosyl and UDP-glucosyl transferase	GO:0008152|GO:0016758
Lsat_1_v5_gn_1_114540.1	231.621	191.427	236.926	202.533	230.142	191.615	PF00031	Cystatin domain	GO:0004869
Lsat_1_v5_gn_1_114601.1	385.631	350.689	381.965	402.098	397.613	385.317	none	none	none
Lsat_1_v5_gn_1_114741.1	322.236	365.181	346.286	353.446	350.284	395.026	PF00031	Cystatin domain	GO:0004869
Lsat_1_v5_gn_1_114780.1	37.3343	34.5051	32.4988	28.7856	33.5016	32.5137	PF00031	Cystatin domain	GO:0004869
Lsat_1_v5_gn_1_11480.1	36.8017	41.8296	39.2708	33.7502	38.0538	40.4031	none	none	none
Lsat_1_v5_gn_1_114801.1	137.316	129.574	144.369	138.996	139.374	137.389	none	none	none
Lsat_1_v5_gn_1_114861.1	3870.76	2969.74	4038.43	3135.34	3278.4	4623.35	none	none	none
Lsat_1_v5_gn_1_115021.1	1367.2	1396.42	1311.81	1398.9	1346.43	1420.73	PF00400	WD domain, G-beta repeat	GO:0005515
Lsat_1_v5_gn_1_115140.1	873.82	843.358	895.786	829.01	868.253	775.074	PF00462	Glutaredoxin	GO:0045454|GO:0009055|GO:0015035
Lsat_1_v5_gn_1_115160.1	534.245	484.276	517.252	513.293	526.333	459.96	none	none	none
Lsat_1_v5_gn_1_115181.1	128.982	136.944	141.203	149.921	148.612	137.656	none	none	none
Lsat_1_v5_gn_1_115380.1	45.6631	52.4213	47.5534	45.666	41.6133	65.8624	none	none	none
Lsat_1_v5_gn_1_115460.1	379.12	386.269	378.968	380.253	382.321	365.569	PF00646|PF00176|PF07496|PF00271	F-box domain|SNF2 family N-terminal domain|CW-type Zinc Finger|Helicase conserved C-terminal domain	GO:0005515|GO:0003677|GO:0005524|GO:0008270|GO:0003676|GO:0004386
Lsat_1_v5_gn_1_115501.1	163.267	165.381	167.187	183.68	184.544	120.969	PF00072	Response regulator receiver domain	GO:0000156|GO:0006355|GO:0000160
Lsat_1_v5_gn_1_11560.1	476.289	525.922	457.091	510.315	480.451	561.202	PF04781|PF00443|PF04780	Protein of unknown function (DUF627)|Ubiquitin carboxyl-terminal hydrolase|Protein of unknown function (DUF629)	GO:0004221|GO:0006511
Lsat_1_v5_gn_1_115601.1	82.2243	82.3865	81.6842	79.4283	74.5824	51.0308	PF02493|PF01504	MORN repeat|Phosphatidylinositol-4-phosphate 5-Kinase	GO:0016307|GO:0046488
Lsat_1_v5_gn_1_115780.1	38.1397	46.2684	40.3204	43.6863	37.1274	45.7219	PF00854	POT family	GO:0016020|GO:0006810|GO:0005215
Lsat_1_v5_gn_1_115801.1	1553.78	1720.97	1544.69	1733.48	1625.95	1706.69	PF04434|PF10551	SWIM zinc finger|MULE transposase domain	GO:0008270
Lsat_1_v5_gn_1_115840.1	2255.52	2844.78	2186.64	2718.37	2402.76	2344.43	PF00026	Eukaryotic aspartyl protease	GO:0006508|GO:0004190
Lsat_1_v5_gn_1_11600.1	55.2067	57.2317	58.5178	61.5578	60.9907	56.1052	PF13041|PF12854|PF01535	PPR repeat family|PPR repeat	none
Lsat_1_v5_gn_1_116100.1	4222.14	3878.68	4243.82	4434.97	4191.01	4385.65	PF01985	CRS1 / YhbY (CRM) domain	GO:0003723
Lsat_1_v5_gn_1_116121.1	666.391	677.862	679.616	636.4	619.773	690.985	PF13962|PF14244	Domain of unknown function|gag-polypeptide of LTR copia-type	none
Lsat_1_v5_gn_1_11620.1	129.427	95.4127	118.999	119.141	111.892	108.863	PF13041|PF12854|PF01535	PPR repeat family|PPR repeat	none
Lsat_1_v5_gn_1_11640.1	2449.89	2720.66	2329.04	2710.42	2623.66	3012.05	PF01251	Ribosomal protein S7e	GO:0003735|GO:0005840|GO:0005622|GO:0006412
Lsat_1_v5_gn_1_116480.1	3324.81	3668.97	3218.82	3601.99	3557.48	3188.25	PF13561	Enoyl-(Acyl carrier protein) reductase	none
Lsat_1_v5_gn_1_116501.1	866.659	865.9	870.221	890.568	901.794	821.223	PF13233	Complex1_LYR-like	none
Lsat_1_v5_gn_1_116521.1	482.466	507.926	474.82	471.591	467.502	526.93	PF00160	Cyclophilin type peptidyl-prolyl cis-trans isomerase/CLD	GO:0003755|GO:0006457
Lsat_1_v5_gn_1_116980.1	1237.33	1033.14	1212.1	1080.19	1106.53	1089.3	PF01344|PF00646	Kelch motif|F-box domain	GO:0005515
Lsat_1_v5_gn_1_117041.1	258.045	263.191	266.691	274.022	280.345	268.639	PF05018	Protein of unknown function (DUF667)	none
Lsat_1_v5_gn_1_117081.1	447.197	392.823	462.498	430.887	431.79	440.572	PF02045	CCAAT-binding transcription factor (CBF-B/NF-YA) subunit B	GO:0005634|GO:0003700|GO:0006355
Lsat_1_v5_gn_1_117161.1	145.118	167.945	132.901	164.814	147.665	157.238	PF13424|PF13181	Tetratricopeptide repeat	GO:0005515
Lsat_1_v5_gn_1_117460.1	30.7177	17.5333	34.9712	25.8095	30.5681	26.8738	PF01764	Lipase (class 3)	GO:0004806|GO:0006629
Lsat_1_v5_gn_1_117501.1	40.8082	29.2103	38.0898	37.7282	35.7345	37.7965	none	none	none
Lsat_1_v5_gn_1_117540.1	24.0627	21.6493	27.7491	30.7821	27.3912	35.3189	PF13207	AAA domain	none
Lsat_1_v5_gn_1_117561.1	158.014	148.929	155.774	156.869	148.45	138.651	PF13207	AAA domain	none
Lsat_1_v5_gn_1_117760.1	108.408	102.444	108.642	100.271	106.591	118.252	PF10241	Uncharacterized conserved protein	none
Lsat_1_v5_gn_1_117781.1	183.172	202.626	172.884	187.644	184.241	200.442	PF13893|PF01585	RNA recognition motif. (a.k.a. RRM, RBD, or RNP domain)|G-patch domain	GO:0003676
Lsat_1_v5_gn_1_117821.1	549.92	584.522	546.078	565.913	541.418	540.512	PF04499	SIT4 phosphatase-associated protein	none
Lsat_1_v5_gn_1_117920.1	182.189	161.059	168.358	160.835	166.757	166.62	PF00929	Exonuclease	none
Lsat_1_v5_gn_1_117981.1	406.877	437.344	402.903	415.993	427.241	468.214	PF02996	Prefoldin subunit	GO:0016272|GO:0051082|GO:0006457
Lsat_1_v5_gn_1_118001.1	1061.4	1106.28	1052.37	1111.97	1115.02	1051.3	PF03810	Importin-beta N-terminal domain	GO:0006886|GO:0005643|GO:0008565
Lsat_1_v5_gn_1_1181.1	105.663	88.7452	93.0554	85.3803	96.098	59.9513	none	none	none
Lsat_1_v5_gn_1_118241.1	78.2924	72.5612	79.6068	85.3864	81.5026	84.1112	PF00533	BRCA1 C Terminus (BRCT) domain	none
Lsat_1_v5_gn_1_118261.1	129.556	70.5959	130.931	100.269	123.582	111.122	none	none	none
Lsat_1_v5_gn_1_118280.1	802.872	1003.39	801.126	852.838	800.237	949.759	PF00450	Serine carboxypeptidase	GO:0006508|GO:0004185
Lsat_1_v5_gn_1_118321.1	4564.76	4777.03	4595	4839.05	4787.44	4247.86	PF00450	Serine carboxypeptidase	GO:0004185|GO:0006508
Lsat_1_v5_gn_1_118400.1	6863.24	7434.43	6706.59	7260.56	7085.15	6028.8	PF00450	Serine carboxypeptidase	GO:0004185|GO:0006508
Lsat_1_v5_gn_1_118520.1	43.1312	40.6353	42.3228	36.7295	41.9167	38.671	PF03171|PF14226	2OG-Fe(II) oxygenase superfamily|non-haem dioxygenase in morphine synthesis N-terminal	GO:0055114|GO:0016491|GO:0016706
Lsat_1_v5_gn_1_119100.1	335.093	339.762	331.197	346.498	364.953	319.3	PF00657	GDSL-like Lipase/Acylhydrolase	GO:0006629|GO:0016788
Lsat_1_v5_gn_1_119141.1	147.366	180.002	161.646	160.836	140.574	200.74	PF00450	Serine carboxypeptidase	GO:0004185|GO:0006508
Lsat_1_v5_gn_1_11920.1	3476.17	3600.16	3340.7	3644.67	3532.98	3894.42	PF03484|PF03483	tRNA synthetase B5 domain|B3/4 domain	GO:0005524|GO:0006432|GO:0000287|GO:0003723|GO:0004826
Lsat_1_v5_gn_1_11960.1	595.982	694.232	573.425	692.005	659.532	724.874	none	none	none
Lsat_1_v5_gn_1_119601.1	775.039	696.263	788.435	687.033	769.305	681.41	PF05078	Protein of unknown function (DUF679)	none
Lsat_1_v5_gn_1_12001.1	233.047	226.861	220.267	213.456	213.938	205.476	none	none	none
Lsat_1_v5_gn_1_120060.1	180.27	186.314	178.55	165.796	164.286	215.81	none	none	none
Lsat_1_v5_gn_1_120340.1	291.86	273.758	324.622	263.095	254.904	283.168	PF00141	Peroxidase	GO:0004601|GO:0020037|GO:0006979|GO:0055114
Lsat_1_v5_gn_1_120360.1	1451.83	1732.64	1466.26	1499.17	1502.53	1665.14	PF02580	D-Tyr-tRNA(Tyr) deacylase	GO:0016788|GO:0005737|GO:0019478
Lsat_1_v5_gn_1_120420.1	241.704	292.221	208.872	235.298	237.543	247.92	PF00657	GDSL-like Lipase/Acylhydrolase	GO:0006629|GO:0016788
Lsat_1_v5_gn_1_120521.1	542.991	562.041	531.591	590.739	540.713	472.24	PF00657	GDSL-like Lipase/Acylhydrolase	GO:0016788|GO:0006629
Lsat_1_v5_gn_1_120661.1	16251.9	15432	16673.7	15858.5	15796.9	15887.5	PF05419	GUN4-like	none
Lsat_1_v5_gn_1_120680.1	273.431	324.191	273.739	272.03	275.56	330.447	none	none	none
Lsat_1_v5_gn_1_120740.1	122.758	126.279	121.777	124.102	129.52	128.22	PF00293	NUDIX domain	GO:0016787
Lsat_1_v5_gn_1_120761.1	49.6134	37.9049	44.1995	36.7286	38.7107	41.1506	none	none	none
Lsat_1_v5_gn_1_120800.1	53550.7	51479.9	55953.4	53121.3	55077.8	48504	PF03151	Triose-phosphate Transporter family	none
Lsat_1_v5_gn_1_120961.1	37.1763	30.4617	33.6968	35.7427	35.0331	35.0622	PF04578|PF13968	Protein of unknown function, DUF594|Domain of unknown function (DUF4220)	none
Lsat_1_v5_gn_1_12101.1	123.387	102.534	118.524	85.3698	104.215	126.265	none	none	none
Lsat_1_v5_gn_1_121280.1	41.6753	40.9134	46.5487	45.6705	44.1282	51.0419	PF02902	Ulp1 protease family, C-terminal catalytic domain	GO:0006508|GO:0008234
Lsat_1_v5_gn_1_121360.1	144.663	141.591	152.094	147.93	151.556	164.923	none	none	none
Lsat_1_v5_gn_1_121421.1	79.3278	79.7489	78.3364	85.3862	83.0553	76.7054	PF02136	Nuclear transport factor 2 (NTF2) domain	GO:0005622|GO:0006810
Lsat_1_v5_gn_1_121600.1	168.754	181.643	168.294	172.752	159.008	174.869	PF01823	MAC/Perforin domain	none
Lsat_1_v5_gn_1_12161.1	347.067	368.119	353.627	346.495	351.83	350.482	none	none	none
Lsat_1_v5_gn_1_121641.1	229.656	173.688	225.932	218.424	223.251	194.118	PF05605	Drought induced 19 protein (Di19)	none
Lsat_1_v5_gn_1_12180.1	412.142	391.061	414.641	433.87	415.858	375.098	PF01532	Glycosyl hydrolase family 47	GO:0016020|GO:0004571|GO:0005509
Lsat_1_v5_gn_1_121861.1	1324.07	1469.83	1323.9	1385	1357.1	1412.16	PF01852|PF00046	START domain|Homeobox domain	GO:0006355|GO:0003700|GO:0043565
Lsat_1_v5_gn_1_122000.1	204.635	213.444	211.196	209.486	202.476	226.548	PF00849	RNA pseudouridylate synthase	GO:0001522|GO:0009451|GO:0009982|GO:0003723
Lsat_1_v5_gn_1_12201.1	923.1	961.904	889.371	928.294	894.77	971.089	PF04055|PF00919	Radical SAM superfamily|Uncharacterized protein family UPF0004	GO:0051536|GO:0003824|GO:0051539|GO:0009451
Lsat_1_v5_gn_1_122121.1	487.658	439.318	477.366	451.733	475.986	512.309	PF05804	Kinesin-associated protein (KAP)	none
Lsat_1_v5_gn_1_12220.1	4664.2	4786.12	4681.92	4723.88	4730.25	4660.88	PF04998|PF04992|PF04983|PF00623|PF04990|PF05000|PF05001	RNA polymerase Rpb1, domain 5|RNA polymerase Rpb1, domain 6|RNA polymerase Rpb1, domain 3|RNA polymerase Rpb1, domain 2|RNA polymerase Rpb1, domain 7|RNA polymerase Rpb1, domain 4|RNA polymerase Rpb1 C-terminal repeat	GO:0003899|GO:0003677|GO:0006351|GO:0006366|GO:0005665
Lsat_1_v5_gn_1_122260.1	97.9849	124.164	98.036	122.125	113.566	90.1041	PF03171|PF14226	2OG-Fe(II) oxygenase superfamily|non-haem dioxygenase in morphine synthesis N-terminal	GO:0016706|GO:0016491|GO:0055114
Lsat_1_v5_gn_1_122360.1	52.7988	35.4487	60.5041	37.7167	38.5019	63.2325	PF01657|PF07714	Salt stress response/antifungal|Protein tyrosine kinase	GO:0004672|GO:0006468
Lsat_1_v5_gn_1_122380.1	40.6263	24.5738	31.4948	21.8309	22.4895	38.1452	none	none	none
Lsat_1_v5_gn_1_12240.1	1203.82	1253.55	1200.89	1196.36	1177.33	1265.94	PF01853|PF11717	MOZ/SAS family|RNA binding activity-knot of a chromodomain	GO:0005634|GO:0016747|GO:0006355
Lsat_1_v5_gn_1_122540.1	55.6008	43.8538	52.8399	43.6805	44.8403	37.4644	PF07714|PF08276|PF00954|PF01453	Protein tyrosine kinase|PAN-like domain|S-locus glycoprotein family|D-mannose binding lectin	GO:0004672|GO:0006468|GO:0048544
Lsat_1_v5_gn_1_12260.1	612.551	577.407	608.994	579.81	585.611	603.969	PF02383	SacI homology domain	GO:0042578
Lsat_1_v5_gn_1_12280.1	2246.07	2019.2	2309.19	1942.96	2193.38	2405.84	none	none	none
Lsat_1_v5_gn_1_122940.1	441.88	468.936	453.756	482.518	482.184	424.648	PF00635	MSP (Major sperm protein) domain	GO:0005198
Lsat_1_v5_gn_1_12301.1	773.079	855.039	769.878	791.283	782.84	848.342	PF01105	emp24/gp25L/p24 family/GOLD	GO:0016021|GO:0006810
Lsat_1_v5_gn_1_123181.1	40.6978	27.872	45.8243	35.7388	36.4864	38.0252	PF12799	Leucine Rich repeats (2 copies)	none
Lsat_1_v5_gn_1_123221.1	54.4054	108.876	66.1427	73.4587	63.4163	186.616	PF05577	Serine carboxypeptidase S28	GO:0006508|GO:0008236
Lsat_1_v5_gn_1_123241.1	41863.5	37160.7	42523.7	35876.9	40721	38049.7	PF05757	Oxygen evolving enhancer protein 3 (PsbQ)	GO:0009654|GO:0019898|GO:0005509|GO:0009523|GO:0015979
Lsat_1_v5_gn_1_12340.1	525.45	503.839	586.388	518.255	463.513	579.171	none	none	none
Lsat_1_v5_gn_1_123481.1	40.1373	45.0374	43.4014	45.6718	41.0055	48.4973	PF01397	Terpene synthase, N-terminal domain	GO:0010333|GO:0016829|GO:0008152
Lsat_1_v5_gn_1_12360.1	715.753	809.68	704.147	656.253	655.496	809.266	PF12899	Alkaline and neutral invertase	GO:0033926
Lsat_1_v5_gn_1_123741.1	42.5078	52.3456	40.5715	48.6486	41.6464	67.8594	PF00487	Fatty acid desaturase	GO:0006629
Lsat_1_v5_gn_1_12380.1	3818.19	4358.96	3598.8	4279.09	4063.07	4396.59	PF00318	Ribosomal protein S2	GO:0003735|GO:0006412|GO:0005622|GO:0005840
Lsat_1_v5_gn_1_123940.1	2682.64	2537.6	2762.4	2702.48	2689.22	2397.73	none	none	none
Lsat_1_v5_gn_1_12401.1	637.407	614.993	631.213	679.099	661.142	579.535	PF00085|PF13848	Thioredoxin|Thioredoxin-like domain	GO:0045454
Lsat_1_v5_gn_1_124100.1	642.905	595.632	685.222	635.409	677.939	596.699	PF00931|PF12799|PF00560	NB-ARC domain|Leucine Rich repeats (2 copies)|Leucine Rich Repeat	GO:0043531|GO:0005515
Lsat_1_v5_gn_1_124140.1	1850.87	1652.5	2005.2	1759.29	1729.44	1933.83	none	none	none
Lsat_1_v5_gn_1_124180.1	282.446	227.708	293.618	289.911	299.546	213.66	none	none	none
Lsat_1_v5_gn_1_124201.1	160.285	134.151	154.697	142.966	155.497	119.597	PF02984|PF00134	Cyclin, C-terminal domain|Cyclin, N-terminal domain	GO:0005634
Lsat_1_v5_gn_1_124280.1	355.005	292.184	330.087	329.619	345.854	324.38	PF01066	CDP-alcohol phosphatidyltransferase	GO:0008654|GO:0016020|GO:0016780
Lsat_1_v5_gn_1_124320.1	63.5256	69.2443	67.4347	75.4585	70.0413	77.5395	none	none	none
Lsat_1_v5_gn_1_124381.1	841.119	907.666	835.731	843.903	797.214	906.631	PF13923	Zinc finger, C3HC4 type (RING finger)	none
Lsat_1_v5_gn_1_124421.1	539.564	530.658	535.316	536.128	533.877	500.184	PF13365	Trypsin-like peptidase domain	none
Lsat_1_v5_gn_1_124461.1	240.234	270.046	232.188	229.34	230.652	242.269	PF12697	Alpha/beta hydrolase family	none
Lsat_1_v5_gn_1_124521.1	144.392	147.207	144.87	130.055	149.356	137.831	PF12697	Alpha/beta hydrolase family	none
Lsat_1_v5_gn_1_12460.1	1102.89	1179.78	1138.84	1090.12	1077.55	1132.26	PF00622|PF10607	SPRY domain|CTLH/CRA C-terminal to LisH motif domain	GO:0005515
Lsat_1_v5_gn_1_124601.1	635.064	599.915	656.251	553.991	636	593.154	PF04578|PF13968	Protein of unknown function, DUF594|Domain of unknown function (DUF4220)	none
Lsat_1_v5_gn_1_124741.1	50.582	61.2965	46.5748	65.5358	54.7923	55.604	PF05553|PF14364	Cotton fibre expressed protein|Domain of unknown function (DUF4408)	none
Lsat_1_v5_gn_1_124781.1	195.362	186.565	191.263	191.615	189.59	198.085	PF03619	Organic solute transporter Ostalpha	none
Lsat_1_v5_gn_1_124800.1	551.815	589.121	545.984	602.651	563.538	560.738	PF02265	S1/P1 Nuclease	GO:0003676|GO:0004519|GO:0006308
Lsat_1_v5_gn_1_12481.1	1821.35	1853.35	1793.54	1741.42	1843.84	1800.84	none	none	none
Lsat_1_v5_gn_1_124861.1	35.556	74.6033	41.2449	56.6006	51.1418	22.8448	none	none	none
Lsat_1_v5_gn_1_124981.1	113.734	111.477	106.483	126.093	116.494	129.797	none	none	none
Lsat_1_v5_gn_1_125001.1	628.746	641.951	645.093	684.062	663.383	625.32	PF04144	SCAMP family	GO:0016021|GO:0015031
Lsat_1_v5_gn_1_12520.1	235.17	233.15	243.855	236.292	221.444	266.652	none	none	none
Lsat_1_v5_gn_1_125261.1	121.256	143.657	123.058	124.103	114.058	117.673	PF13243|PF13249	Prenyltransferase-like	none
Lsat_1_v5_gn_1_125320.1	235.966	298.29	232.651	242.247	230.564	270.253	PF03618	Kinase/pyrophosphorylase	GO:0016772|GO:0005524
Lsat_1_v5_gn_1_125380.1	1954.69	2009.67	1920.85	1973.74	1934.4	1935.19	PF04504	Protein of unknown function, DUF573	none
Lsat_1_v5_gn_1_125481.1	695.142	761.899	664.719	832.993	718.146	666.948	PF13855|PF07714	Leucine rich repeat|Protein tyrosine kinase	GO:0004672|GO:0006468
Lsat_1_v5_gn_1_125781.1	107.593	116.691	96.3406	104.248	105.917	79.211	PF12481	Aluminium induced protein	none
Lsat_1_v5_gn_1_125801.1	2162.49	2203.64	2058.92	2086.92	2085.13	2423.03	PF14259|PF00076	RNA recognition motif (a.k.a. RRM, RBD, or RNP domain)|RNA recognition motif. (a.k.a. RRM, RBD, or RNP domain)	GO:0003676
Lsat_1_v5_gn_1_125901.1	30.859	14.6806	33.7612	29.7884	33.8501	12.918	PF07714|PF01657	Protein tyrosine kinase|Salt stress response/antifungal	GO:0004672|GO:0006468
Lsat_1_v5_gn_1_126121.1	156.772	153.502	154.992	164.812	159.936	160.462	none	none	none
Lsat_1_v5_gn_1_126181.1	218.253	212.127	214.749	222.394	227.789	216.301	PF04765	Protein of unknown function (DUF616)	none
Lsat_1_v5_gn_1_126300.1	578.491	574.243	568.443	566.904	561.231	583.461	PF07741|PF00382	Brf1-like TBP-binding domain|Transcription factor TFIIB repeat	GO:0005634|GO:0045893|GO:0008270|GO:0017025
Lsat_1_v5_gn_1_126340.1	14845.3	16507.8	14132.4	15710.5	15196	17598.1	PF05091	Eukaryotic translation initiation factor 3 subunit 7 (eIF-3)	GO:0003743|GO:0006413
Lsat_1_v5_gn_1_126440.1	233.928	210.777	238.57	220.406	226.952	219.467	PF00781	Diacylglycerol kinase catalytic domain	GO:0004143|GO:0007205
Lsat_1_v5_gn_1_126820.1	193.741	208.682	190.582	206.511	203.413	168.727	PF00622|PF13671	SPRY domain|AAA domain	GO:0005515
Lsat_1_v5_gn_1_126860.1	133.237	120.779	144.412	130.057	156.421	131.994	PF07992|PF00070	Pyridine nucleotide-disulphide oxidoreductase	GO:0055114|GO:0016491|GO:0050660
Lsat_1_v5_gn_1_126900.1	401.058	395.484	400.05	409.046	408.982	411.333	PF13516|PF12937	Leucine Rich repeat|F-box-like	none
Lsat_1_v5_gn_1_127401.1	3540.68	3762.3	3373.91	3633.75	3466.67	3816.15	PF04046|PF04037	PSP|Domain of unknown function (DUF382)	GO:0005634
Lsat_1_v5_gn_1_127421.1	20.9344	26.9417	24.6413	25.8136	25.9004	30.4389	PF08646	Replication factor-A C terminal domain	none
Lsat_1_v5_gn_1_127501.1	369.139	360.9	365.055	446.787	433.741	225.299	PF06955|PF00722	Xyloglucan endo-transglycosylase (XET) C-terminus|Glycosyl hydrolases family 16	GO:0016762|GO:0048046|GO:0005618|GO:0006073|GO:0004553|GO:0005975
Lsat_1_v5_gn_1_127601.1	479.544	473.588	472.468	521.241	486.682	430.885	PF06087|PF00240	Tyrosyl-DNA phosphodiesterase|Ubiquitin family	GO:0008081|GO:0005634|GO:0006281|GO:0005515
Lsat_1_v5_gn_1_127621.1	784.403	738.251	769.478	767.457	786.787	716.211	PF00226	DnaJ domain	none
Lsat_1_v5_gn_1_127701.1	450.602	446.483	451.434	433.864	430.201	463.463	PF08387|PF00646	FBD|F-box domain	GO:0005515
Lsat_1_v5_gn_1_127780.1	45.544	24.1853	20.0447	18.8538	21.9006	14.9895	PF12481	Aluminium induced protein	none
Lsat_1_v5_gn_1_127821.1	528.536	509.742	521.384	516.269	531.612	528.184	PF06159	Protein of unknown function (DUF974)	none
Lsat_1_v5_gn_1_127920.1	682.609	746.926	678.703	713.843	705.941	777.781	PF13893|PF00076	RNA recognition motif. (a.k.a. RRM, RBD, or RNP domain)	GO:0003676
Lsat_1_v5_gn_1_127960.1	761.669	802.59	759.687	806.179	794.372	742.248	PF00232	Glycosyl hydrolase family 1	GO:0005975|GO:0004553
Lsat_1_v5_gn_1_127981.1	307.82	308.055	296.253	298.841	300.823	281.338	none	none	none
Lsat_1_v5_gn_1_128021.1	266.577	291.381	261.711	298.847	274.916	255.272	PF01063	Aminotransferase class IV	GO:0003824|GO:0008152
Lsat_1_v5_gn_1_128461.1	335.435	331.02	335.949	378.272	356.435	375.433	PF00153	Mitochondrial carrier protein	none
Lsat_1_v5_gn_1_128600.1	1091.81	1145.41	1057.06	1137.78	1111.11	1238.62	PF00076	RNA recognition motif. (a.k.a. RRM, RBD, or RNP domain)	GO:0003676
Lsat_1_v5_gn_1_128621.1	405.136	396.938	403.732	433.871	408.999	358.081	PF11221	Subunit 21 of Mediator complex	none
Lsat_1_v5_gn_1_128641.1	99.1582	113.903	92.5328	105.24	98.1066	120.385	PF00646|PF07734	F-box domain|F-box associated	GO:0005515
Lsat_1_v5_gn_1_128660.1	227.526	244.955	225.467	235.299	218.368	288.393	PF00849	RNA pseudouridylate synthase	GO:0003723|GO:0001522|GO:0009982|GO:0009451
Lsat_1_v5_gn_1_128681.1	35.0966	30.3735	33.1412	37.7328	37.4879	23.4269	PF02178	AT hook motif	GO:0003677
Lsat_1_v5_gn_1_128700.1	293.268	263.5	295.163	266.072	267.902	349.508	PF01458	Uncharacterized protein family (UPF0051)	GO:0016226
Lsat_1_v5_gn_1_128740.1	1195.74	1303.01	1159.68	1232.1	1167.38	1326.51	PF01028|PF02919|PF14370	Eukaryotic DNA topoisomerase I, catalytic core|Eukaryotic DNA topoisomerase I, DNA binding fragment|C-terminal topoisomerase domain	GO:0003677|GO:0005694|GO:0003918|GO:0006265|GO:0003917
Lsat_1_v5_gn_1_128760.1	1901.21	1853.63	1925.16	1969.77	1938.27	1900.12	PF00534|PF00227|PF03423|PF01762|PF08323	Glycosyl transferases group 1|Proteasome subunit|Carbohydrate binding domain (family 25)|Galactosyltransferase|Starch synthase catalytic domain	GO:0009058|GO:0051603|GO:0005839|GO:0004298|GO:2001070|GO:0008378|GO:0006486|GO:0016020
Lsat_1_v5_gn_1_129200.1	941.183	945.452	928.159	950.138	936.765	859.476	PF02373	JmjC domain, hydroxylase	GO:0005515
Lsat_1_v5_gn_1_129260.1	24.1424	24.3414	23.8524	31.7777	25.8236	32.9786	none	none	none
Lsat_1_v5_gn_1_129281.1	542.065	554.51	510.988	529.177	518.57	534.124	PF01168	Alanine racemase, N-terminal domain	none
Lsat_1_v5_gn_1_129320.1	1841.34	1832.41	1891.49	1837.73	1830.1	1711.44	PF00400	WD domain, G-beta repeat	GO:0005515
Lsat_1_v5_gn_1_12940.1	980.857	1044.67	988.362	958.075	956.385	1233.65	PF13414	TPR repeat	none
Lsat_1_v5_gn_1_129421.1	660.611	739.313	613.278	743.633	708.3	717.52	PF00125	Core histone H2A/H2B/H3/H4	GO:0003677
Lsat_1_v5_gn_1_129540.1	920.06	1231.75	824.172	1098.07	963.22	1228.3	PF00125	Core histone H2A/H2B/H3/H4	GO:0003677
Lsat_1_v5_gn_1_129560.1	103.993	191.836	119.153	154.892	136.392	76.0694	PF02341	RbcX protein	none
Lsat_1_v5_gn_1_129581.1	679.978	662.942	678.4	639.379	648.048	662.599	PF05292	Malonyl-CoA decarboxylase (MCD)	GO:0050080|GO:0006633
Lsat_1_v5_gn_1_129680.1	1549.2	1446.3	1581.95	1464.42	1567.44	1422.4	PF01842|PF00800	ACT domain|Prephenate dehydratase	GO:0016597|GO:0008152|GO:0009094|GO:0004664
Lsat_1_v5_gn_1_129701.1	1727.43	1658.23	1697.58	1661.99	1708.99	1851.8	none	none	none
Lsat_1_v5_gn_1_129780.1	1035.11	989.278	1040.49	993.819	998.385	1050.16	PF04117	Mpv17 / PMP22 family	GO:0016021
Lsat_1_v5_gn_1_12980.1	745.895	723.119	732.637	758.523	741.812	672.778	PF03874	RNA polymerase Rpb4	GO:0003899|GO:0006351
Lsat_1_v5_gn_1_129840.1	441.823	468.995	440.325	487.482	470.674	481.055	PF00293	NUDIX domain	GO:0016787
Lsat_1_v5_gn_1_129921.1	7704.05	6792	8017.1	7899.94	7384.32	7995.41	PF05421	Protein of unknown function (DUF751)	none
Lsat_1_v5_gn_1_13001.1	3564.82	3419.92	3388.51	3438.16	3363.08	3859.14	PF00271|PF00270	Helicase conserved C-terminal domain|DEAD/DEAH box helicase	GO:0005524|GO:0003676|GO:0004386|GO:0008026
Lsat_1_v5_gn_1_130040.1	2206.4	1952.88	2262.35	1768.22	1904.58	2092.02	PF06026	Ribose 5-phosphate isomerase A (phosphoriboisomerase A)	GO:0009052|GO:0004751
Lsat_1_v5_gn_1_130060.1	156.659	151.683	154.066	148.925	163.22	92.9769	PF03169	OPT oligopeptide transporter protein	GO:0055085
Lsat_1_v5_gn_1_1301.1	33.1674	28.7985	34.0204	30.7769	29.6224	27.5066	PF00646	F-box domain	GO:0005515
Lsat_1_v5_gn_1_130141.1	62.4825	54.5493	62.1756	66.5236	65.6086	54.1645	PF00550	Phosphopantetheine attachment site	none
Lsat_1_v5_gn_1_130161.1	2557.59	2635.04	2543.06	2617.1	2525.37	2640.83	none	none	none
Lsat_1_v5_gn_1_130260.1	1021.98	1049.19	1016.81	1053.39	1022.01	1033.23	PF13242|PF13344	HAD-hyrolase-like|Haloacid dehalogenase-like hydrolase	GO:0008152|GO:0016787
Lsat_1_v5_gn_1_130281.1	1263.93	1229.68	1248.65	1272.81	1287.17	1110.97	PF03765|PF00650	CRAL/TRIO, N-terminal domain|CRAL/TRIO domain	none
Lsat_1_v5_gn_1_130320.1	1686.92	1787.06	1657.71	1661.99	1628.18	1736.07	PF02893|PF00168	GRAM domain|C2 domain	GO:0005515
Lsat_1_v5_gn_1_130380.1	4124.62	4450.72	4170.72	4204.63	4109.48	4298.5	PF08642	Histone deacetylation protein Rxt3	none
Lsat_1_v5_gn_1_130400.1	1763.18	1556.15	1787.24	1629.23	1689.24	1533.68	PF01501	Glycosyl transferase family 8	GO:0016757
Lsat_1_v5_gn_1_13101.1	1121.58	1061.43	1115.33	1059.35	1107.37	1083	PF12697	Alpha/beta hydrolase family	none
Lsat_1_v5_gn_1_13121.1	101.946	109.39	102.649	89.3477	104.405	91.8372	PF01504|PF00118	Phosphatidylinositol-4-phosphate 5-Kinase|TCP-1/cpn60 chaperonin family	GO:0016307|GO:0046488|GO:0005524|GO:0044267
Lsat_1_v5_gn_1_13241.1	353.771	313.124	372.642	341.532	344.221	338.956	none	none	none
Lsat_1_v5_gn_1_13261.1	3441.79	3633.04	3190.96	3485.82	3376.81	3783.56	PF00956	Nucleosome assembly protein (NAP)	GO:0006334|GO:0005634
Lsat_1_v5_gn_1_13281.1	172.517	187.852	180.955	192.611	182.746	189.389	PF06221	Putative zinc finger motif, C2HC5-type	GO:0005634|GO:0008270|GO:0006355
Lsat_1_v5_gn_1_13300.1	117.142	100.019	118.735	146.95	130.334	125.376	PF13041|PF13812|PF12854|PF01535	PPR repeat family|Pentatricopeptide repeat domain|PPR repeat	none
Lsat_1_v5_gn_1_13321.1	102.617	134.974	94.5247	118.143	107.855	200.1	PF01535|PF13041	PPR repeat|PPR repeat family	none
Lsat_1_v5_gn_1_13341.1	2006.08	2075.84	2019.26	2097.85	2030.39	1961.91	PF01287	Eukaryotic elongation factor 5A hypusine, DNA-binding OB fold	GO:0003723|GO:0045901|GO:0045905|GO:0006452|GO:0043022|GO:0003746
Lsat_1_v5_gn_1_13360.1	17.3403	18.0843	17.3942	16.8752	14.2114	27.8704	none	none	none
Lsat_1_v5_gn_1_13420.1	54.4417	62.5996	44.1023	52.618	52.4813	60.0386	PF00076	RNA recognition motif. (a.k.a. RRM, RBD, or RNP domain)	GO:0003676
Lsat_1_v5_gn_1_13480.1	462.213	503.542	466.245	500.386	482.768	566.625	PF00153	Mitochondrial carrier protein	none
Lsat_1_v5_gn_1_13520.1	934.736	897.525	919.737	960.068	973.455	784.785	PF00400	WD domain, G-beta repeat	GO:0005515
Lsat_1_v5_gn_1_13541.1	721.843	739.455	715.717	657.246	647.115	820.401	PF04004	Leo1-like protein	none
Lsat_1_v5_gn_1_13560.1	407.605	517.961	422.153	491.455	452.357	435.723	PF03669	Uncharacterised protein family (UPF0139)	none
Lsat_1_v5_gn_1_13581.1	2541.57	2650.05	2547.89	2723.33	2726.61	2339.51	PF00364	Biotin-requiring enzyme	none
Lsat_1_v5_gn_1_1361.1	10468.5	10868	10500.9	10182.4	10464.3	10747.9	PF00412|PF00022	LIM domain|Actin	GO:0008270
Lsat_1_v5_gn_1_13620.1	424.074	434.35	429.711	423.937	452.52	378.509	PF03721|PF03720|PF00984	UDP-glucose/GDP-mannose dehydrogenase family, NAD binding domain|UDP-glucose/GDP-mannose dehydrogenase family, UDP binding domain|UDP-glucose/GDP-mannose dehydrogenase family, central domain	GO:0016616|GO:0055114|GO:0051287
Lsat_1_v5_gn_1_13640.1	145.2	150.337	147.167	156.869	143.842	154.319	PF12799|PF00560|PF13855	Leucine Rich repeats (2 copies)|Leucine Rich Repeat|Leucine rich repeat	GO:0005515
Lsat_1_v5_gn_1_13660.1	46.7046	48.2393	47.5245	46.6594	42.3861	70.5726	PF13912	C2H2-type zinc finger	none
Lsat_1_v5_gn_1_13680.1	384.513	408.715	372.133	415.999	383.772	391.279	PF05739	SNARE domain	GO:0005515
Lsat_1_v5_gn_1_13741.1	1920.85	1886.51	1882.91	1809.92	1831.56	1917.06	PF03662	Glycosyl hydrolase family 79, N-terminal domain	GO:0016798|GO:0016020
Lsat_1_v5_gn_1_13760.1	501.962	512.573	511.169	528.187	520.976	462.789	none	none	none
Lsat_1_v5_gn_1_13801.1	184.227	199.659	180.903	181.685	178.863	197.654	PF13923	Zinc finger, C3HC4 type (RING finger)	none
Lsat_1_v5_gn_1_13860.1	739.314	718.68	759.297	702.919	725.747	769.743	PF00069	Protein kinase domain	GO:0006468|GO:0004672|GO:0005524
Lsat_1_v5_gn_1_13880.1	139.645	141.472	137.364	133.033	146.984	180.134	PF02330	Mitochondrial glycoprotein	GO:0005759
Lsat_1_v5_gn_1_13920.1	228.572	222.801	221.199	240.265	252.202	263.839	PF11523	Protein of unknown function (DUF3223)	none
Lsat_1_v5_gn_1_14020.1	598.11	460.591	562.712	453.713	520.894	550.811	PF02701	Dof domain, zinc finger	GO:0008270|GO:0003677|GO:0006355
Lsat_1_v5_gn_1_14180.1	127.944	120.454	134.821	114.169	117.91	135.961	PF00420|PF12838	NADH-ubiquinone/plastoquinone oxidoreductase chain 4L|4Fe-4S dicluster domain	GO:0016651|GO:0042773|GO:0055114|GO:0009055|GO:0051536
Lsat_1_v5_gn_1_14200.1	208.629	207.642	215.42	205.512	200.897	256.568	PF00361	NADH-Ubiquinone/plastoquinone (complex I), various chains	GO:0055114|GO:0008137|GO:0042773
Lsat_1_v5_gn_1_14240.1	1909.25	1915.07	1887.69	1821.84	1926.84	1952.01	PF00639	PPIC-type PPIASE domain	GO:0016853
Lsat_1_v5_gn_1_14260.1	28567.8	26127.3	29886.9	26358.6	27793.6	28304.5	PF00834	Ribulose-phosphate 3 epimerase family	GO:0005975|GO:0016857
Lsat_1_v5_gn_1_14281.1	22.4046	31.2156	27.1032	24.8163	23.3912	39.4824	PF13041|PF01535	PPR repeat family|PPR repeat	none
Lsat_1_v5_gn_1_14320.1	222.792	317.38	230.245	285.944	246.725	182.443	PF00072|PF06203	Response regulator receiver domain|CCT motif	GO:0006355|GO:0000156|GO:0000160|GO:0005515
Lsat_1_v5_gn_1_14361.1	621.838	611.975	612.419	647.326	614.532	670.181	none	none	none
Lsat_1_v5_gn_1_14381.1	714.58	571.989	777.86	584.766	525.746	895.746	PF13923|PF02190|PF13414	Zinc finger, C3HC4 type (RING finger)|ATP-dependent protease La (LON) domain|TPR repeat	GO:0004176|GO:0006508
Lsat_1_v5_gn_1_1441.1	974.501	1008.59	980.621	1050.42	1041.96	883.451	PF00069	Protein kinase domain	GO:0004672|GO:0005524|GO:0006468
Lsat_1_v5_gn_1_14420.1	408.61	339.027	401.853	455.716	453.392	380.678	none	none	none
Lsat_1_v5_gn_1_14461.1	2955.8	3508.15	2728.36	3566.25	3107.92	3866.41	PF04057|PF08646|PF01336	Replication factor-A protein 1, N-terminal domain|Replication factor-A C terminal domain|OB-fold nucleic acid binding domain	GO:0005634|GO:0003677|GO:0006260|GO:0003676
Lsat_1_v5_gn_1_14481.1	40.5426	45.1592	39.4345	47.6576	50.4335	51.1892	none	none	none
Lsat_1_v5_gn_1_14560.1	38.6255	38.9176	43.3262	29.7761	22.2672	48.8548	none	none	none
Lsat_1_v5_gn_1_14680.1	432.282	449.603	440.363	489.468	473.76	475.248	PF03031	NLI interacting factor-like phosphatase	GO:0005515
Lsat_1_v5_gn_1_14720.1	124.499	136.786	130.812	150.917	141.736	126.648	PF14309	Domain of unknown function (DUF4378)	none
Lsat_1_v5_gn_1_14841.1	321.718	278.297	315.346	277.989	281.717	253.212	PF00454	Phosphatidylinositol 3- and 4-kinase	GO:0016773
Lsat_1_v5_gn_1_14940.1	2266.04	2335.71	2387.74	2171.31	2085.86	2009.63	PF00010	Helix-loop-helix DNA-binding domain	GO:0046983
Lsat_1_v5_gn_1_14961.1	312.903	327.8	331.28	327.632	337.401	357.75	none	none	none
Lsat_1_v5_gn_1_14981.1	1188.87	1060.33	1177.35	1273.8	1279.63	1173.61	PF02824|PF01926	TGS domain|50S ribosome-binding GTPase	GO:0005525
Lsat_1_v5_gn_1_15001.1	59.932	50.2	59.0889	74.4755	65.6665	44.1438	PF00646|PF01344	F-box domain|Kelch motif	GO:0005515
Lsat_1_v5_gn_1_15020.1	2016.87	1793.68	2104.75	1834.74	1915.38	1888.67	none	none	none
Lsat_1_v5_gn_1_15060.1	674.026	644.952	657.221	632.429	643.502	650.934	PF10250	GDP-fucose protein O-fucosyltransferase	none
Lsat_1_v5_gn_1_15100.1	336.232	315.922	342.283	320.681	373.456	293.911	PF02701	Dof domain, zinc finger	GO:0003677|GO:0006355|GO:0008270
Lsat_1_v5_gn_1_15180.1	22.0505	24.2251	22.6491	28.7967	25.0924	32.5623	none	none	none
Lsat_1_v5_gn_1_15221.1	178.627	195.224	184.62	193.604	199.683	159.97	PF00685	Sulfotransferase domain	GO:0008146
Lsat_1_v5_gn_1_15261.1	35.6806	34.9056	39.2491	47.6668	42.0163	28.9756	PF01501	Glycosyl transferase family 8	GO:0016757
Lsat_1_v5_gn_1_1541.1	335.836	363.769	330.379	394.159	368.644	370.298	PF02984|PF00134	Cyclin, C-terminal domain|Cyclin, N-terminal domain	GO:0005634
Lsat_1_v5_gn_1_15440.1	307.52	297.503	319.65	289.906	277.891	225.507	PF00201	UDP-glucoronosyl and UDP-glucosyl transferase	GO:0008152|GO:0016758
Lsat_1_v5_gn_1_15520.1	193.088	200.973	187.79	179.701	188.178	132.711	PF13639	Ring finger domain	GO:0008270|GO:0005515
Lsat_1_v5_gn_1_15541.1	892.189	898.877	907.732	885.603	917.786	810.086	PF00069	Protein kinase domain	GO:0004672|GO:0005524|GO:0006468
Lsat_1_v5_gn_1_15560.1	560.044	568.086	571.638	523.217	545.263	529.052	PF01928|PF00485	CYTH domain|Phosphoribulokinase / Uridine kinase family	GO:0008152|GO:0005524|GO:0016301
Lsat_1_v5_gn_1_15581.1	754.21	995.837	705.408	844.896	807.139	1032.23	PF01248	Ribosomal protein L7Ae/L30e/S12e/Gadd45 family	none
Lsat_1_v5_gn_1_15601.1	549.142	496.393	561.457	528.184	537.701	503.011	PF00501|PF13193	AMP-binding enzyme|Domain of unknown function (DUF4009)	GO:0008152|GO:0003824
Lsat_1_v5_gn_1_1561.1	378.515	426.455	384.375	403.091	380.742	346.343	none	none	none
Lsat_1_v5_gn_1_15621.1	62.9095	54.6257	62.0941	63.5411	74.9809	56.8389	none	none	none
Lsat_1_v5_gn_1_15700.1	791.431	783.072	779.174	758.52	744.766	716.248	PF00808	Histone-like transcription factor (CBF/NF-Y) and archaeal histone	GO:0005622|GO:0043565
Lsat_1_v5_gn_1_15720.1	877.27	1015.89	842.611	1009.71	929.06	1063.22	PF04759	Protein of unknown function, DUF617	none
Lsat_1_v5_gn_1_15741.1	150.263	154.8	151.426	153.889	142.261	162.508	none	none	none
Lsat_1_v5_gn_1_15860.1	46.6124	51.1328	46.1736	49.6396	47.0722	68.6144	PF00582	Universal stress protein family	GO:0006950
Lsat_1_v5_gn_1_15881.1	29.9459	24.5785	32.8069	25.8073	33.6822	31.6738	none	none	none
Lsat_1_v5_gn_1_16041.1	319.445	278.49	321.271	288.91	283.922	320.122	PF00400	WD domain, G-beta repeat	GO:0005515
Lsat_1_v5_gn_1_16080.1	590.594	569.76	601.262	544.066	579.589	538.159	PF10269|PF13920	Transmembrane Fragile-X-F protein|Zinc finger, C3HC4 type (RING finger)	none
Lsat_1_v5_gn_1_16101.1	9932.67	11123.4	9537.93	10854.6	10619.6	11671.5	PF01248	Ribosomal protein L7Ae/L30e/S12e/Gadd45 family	none
Lsat_1_v5_gn_1_16121.1	1334.17	1420.32	1289.46	1339.32	1282.38	1475.16	PF00415	Regulator of chromosome condensation (RCC1) repeat	none
Lsat_1_v5_gn_1_16141.1	73.0689	64.9505	66.8142	76.4524	72.3958	65.2775	PF00892	EamA-like transporter family	GO:0016020
Lsat_1_v5_gn_1_16160.1	18882.8	21625.9	19075.4	19940	19830.4	17016.2	PF00125	Core histone H2A/H2B/H3/H4	GO:0003677
Lsat_1_v5_gn_1_16180.1	361.429	383.285	368.008	373.302	376.965	404.532	PF07714|PF08263|PF00560	Protein tyrosine kinase|Leucine rich repeat N-terminal domain|Leucine Rich Repeat	GO:0004672|GO:0006468|GO:0005515
Lsat_1_v5_gn_1_16200.1	72.5935	64.9095	76.9728	60.5552	73.2037	65.1474	PF07250|PF09118	Glyoxal oxidase N-terminus|Domain of unknown function (DUF1929)	none
Lsat_1_v5_gn_1_16221.1	193.612	143.721	207.513	178.708	199.748	156.942	PF09118|PF07250	Domain of unknown function (DUF1929)|Glyoxal oxidase N-terminus	none
Lsat_1_v5_gn_1_16241.1	205.743	213.358	210.038	192.604	198.668	223.529	PF00400	WD domain, G-beta repeat	GO:0005515
Lsat_1_v5_gn_1_16260.1	645.804	655.433	643.23	640.372	658.006	690.805	PF13355	Protein of unknown function (DUF4101)	none
Lsat_1_v5_gn_1_16301.1	70.5324	67.7135	73.8574	74.4667	74.7993	42.6437	PF00646	F-box domain	GO:0005515
Lsat_1_v5_gn_1_16341.1	467.22	413.799	472.093	473.582	466.923	404.667	none	none	none
Lsat_1_v5_gn_1_16380.1	141.324	195.931	136.459	158.852	148.341	181.745	PF07653	Variant SH3 domain	none
Lsat_1_v5_gn_1_1641.1	127.902	147.206	128.171	140.98	130.035	184.887	none	none	none
Lsat_1_v5_gn_1_16420.1	316.951	285.858	305.414	286.924	313.098	286.881	PF06957|PF04053|PF00400	Coatomer (COPI) alpha subunit C-terminus|Coatomer WD associated region|WD domain, G-beta repeat	GO:0030126|GO:0016192|GO:0005515|GO:0006886|GO:0005198|GO:0030117
Lsat_1_v5_gn_1_16460.1	779.883	712.852	816.799	769.443	856.312	619.207	PF01496	V-type ATPase 116kDa subunit family	GO:0033179|GO:0015991|GO:0015078
Lsat_1_v5_gn_1_16480.1	1118.97	1115.4	1132.81	1051.4	1082.14	1186.69	PF02270	Transcription initiation factor IIF, beta subunit	GO:0005524|GO:0005674|GO:0006367
Lsat_1_v5_gn_1_16501.1	136.289	113.137	139.215	122.117	118.707	109.835	PF00854	POT family	GO:0016020|GO:0005215|GO:0006810
Lsat_1_v5_gn_1_16521.1	134.238	149.96	127.048	150.916	141.703	118.951	PF00854	POT family	GO:0005215|GO:0006810|GO:0016020
Lsat_1_v5_gn_1_16540.1	2043.49	2360.92	2030.03	2213.02	2125.62	1803.32	PF14008|PF00149	Iron/zinc purple acid phosphatase-like protein C|Calcineurin-like phosphoesterase	GO:0016787
Lsat_1_v5_gn_1_16721.1	596.084	572.79	581.778	587.755	587.211	532.661	PF02140|PF01301	Galactose binding lectin domain|Glycosyl hydrolases family 35	GO:0030246|GO:0005975|GO:0004553
Lsat_1_v5_gn_1_16741.1	21.5773	32.2742	24.0469	23.8259	26.7484	19.4692	PF00954|PF08276|PF01453	S-locus glycoprotein family|PAN-like domain|D-mannose binding lectin	GO:0048544
Lsat_1_v5_gn_1_1681.1	830.705	820.845	823.714	832.983	863.719	814.733	PF00244	14-3-3 protein	none
Lsat_1_v5_gn_1_16840.1	1188.45	1044.87	1214.15	942.186	1073.84	944.881	PF02577|PF03765|PF00650	Bifunctional nuclease|CRAL/TRIO, N-terminal domain|CRAL/TRIO domain	GO:0004518
Lsat_1_v5_gn_1_16860.1	531.747	493.19	502.067	522.23	523.284	448.604	PF00538	linker histone H1 and H5 family	GO:0000786|GO:0003677|GO:0006334|GO:0005634
Lsat_1_v5_gn_1_16941.1	418.352	380.534	446.445	343.509	395.242	391.426	none	none	none
Lsat_1_v5_gn_1_17000.1	1371.19	1535.73	1342.66	1248.97	1333.45	1440.95	PF00173	Cytochrome b5-like Heme/Steroid binding domain	GO:0020037
Lsat_1_v5_gn_1_17041.1	275.667	285.526	269.619	300.832	281.031	255.448	none	none	none
Lsat_1_v5_gn_1_17120.1	1875.13	2042.58	1948.11	2075.02	1980.95	1651.64	PF07716	Basic region leucine zipper	GO:0006355|GO:0003700|GO:0043565
Lsat_1_v5_gn_1_17141.1	31.9533	32.9973	30.6619	26.7992	31.1797	38.7299	PF07526|PF05920	Associated with HOX|Homeobox KN domain	GO:0006355|GO:0003677
Lsat_1_v5_gn_1_17201.1	688.156	772.288	682.354	716.822	693.724	737.902	PF00590	Tetrapyrrole (Corrin/Porphyrin) Methylases	GO:0008168|GO:0008152
Lsat_1_v5_gn_1_1740.1	560.065	611.268	521.82	514.281	517.741	560.055	PF01753|PF00443	MYND finger|Ubiquitin carboxyl-terminal hydrolase	GO:0008270|GO:0004221|GO:0006511
Lsat_1_v5_gn_1_17440.1	398.119	408.762	400.734	361.383	346.225	466.767	none	none	none
Lsat_1_v5_gn_1_17460.1	2175.4	1910.84	2243.65	1776.16	1916.8	2045.57	PF01554	MatE	GO:0015238|GO:0055085|GO:0015297|GO:0016020|GO:0006855
Lsat_1_v5_gn_1_17500.1	144.622	144.081	138.235	124.098	119.304	144.994	PF01554	MatE	GO:0006855|GO:0015297|GO:0015238|GO:0016020|GO:0055085
Lsat_1_v5_gn_1_17540.1	171.119	153.545	168.534	151.899	170.72	142.024	PF01554	MatE	GO:0015238|GO:0015297|GO:0055085|GO:0006855|GO:0016020
Lsat_1_v5_gn_1_17561.1	898.037	963.348	875.468	814.111	836.004	1130.96	PF01399	PCI domain	GO:0005515
Lsat_1_v5_gn_1_17581.1	341.547	407.224	325.843	425.929	377.647	480.463	none	none	none
Lsat_1_v5_gn_1_17601.1	1237.85	1195.24	1251.68	1186.43	1268.86	1280.63	none	none	none
Lsat_1_v5_gn_1_17620.1	200.177	200.068	181.828	225.378	201.772	220.639	none	none	none
Lsat_1_v5_gn_1_17680.1	331.682	402.468	335.172	379.262	371.652	398.555	PF00650|PF03765	CRAL/TRIO domain|CRAL/TRIO, N-terminal domain	none
Lsat_1_v5_gn_1_17701.1	55.1835	39.8731	54.4557	59.5774	51.7801	45.3606	none	none	none
Lsat_1_v5_gn_1_17721.1	350.076	360.733	343.846	360.397	364.846	350.583	PF04055|PF08608|PF00258	Radical SAM superfamily|Wyosine base formation|Flavodoxin	GO:0051536|GO:0003824|GO:0016491|GO:0010181
Lsat_1_v5_gn_1_17900.1	775.795	841.371	774.889	741.64	760.785	724.967	PF13320	Domain of unknown function (DUF4091)	none
Lsat_1_v5_gn_1_1800.1	625.563	604.327	601.641	570.872	587.867	638.249	none	none	none
Lsat_1_v5_gn_1_1820.1	38.1409	42.091	37.095	42.6924	45.0538	45.7187	PF03092	BT1 family	none
Lsat_1_v5_gn_1_18200.1	469.137	470.425	463.491	460.672	463.813	427.467	PF05687	Plant protein of unknown function (DUF822)	none
Lsat_1_v5_gn_1_18240.1	522.425	544.061	527.416	522.226	536.173	522.759	PF01553	Acyltransferase	GO:0008152|GO:0016746
Lsat_1_v5_gn_1_18261.1	494.259	558.884	503.153	541.094	525.496	508.411	PF05903	PPPDE putative peptidase domain	none
Lsat_1_v5_gn_1_18441.1	68.5983	90.8429	71.6786	77.4425	74.6284	60.8969	PF00067	Cytochrome P450	GO:0016705|GO:0020037|GO:0009055|GO:0005506|GO:0055114
Lsat_1_v5_gn_1_18461.1	522.99	538.042	504.363	575.847	548.442	443.486	none	none	none
Lsat_1_v5_gn_1_18521.1	462.063	448.116	470.789	477.553	480.649	419.053	PF13923	Zinc finger, C3HC4 type (RING finger)	none
Lsat_1_v5_gn_1_18561.1	1181.26	1110.85	1131.04	1043.46	1087.51	1048.7	PF07974|PF01457	EGF-like domain|Leishmanolysin	GO:0016020|GO:0007155|GO:0008270|GO:0006508|GO:0004222
Lsat_1_v5_gn_1_1860.1	286.668	285.696	281.103	294.871	289.392	294.557	PF00035	Double-stranded RNA binding motif	GO:0003725
Lsat_1_v5_gn_1_18740.1	478.18	579.667	478.271	516.27	488.805	556.127	PF05761	5' nucleotidase family	none
Lsat_1_v5_gn_1_18761.1	1353.65	1523.75	1292.43	1304.57	1333.46	1463.98	PF02545	Maf-like protein	GO:0005737
Lsat_1_v5_gn_1_1881.1	140.151	110.421	149.541	100.261	162.725	118.357	PF14381|PF07714	Ethylene-responsive protein kinase Le-CTR1|Protein tyrosine kinase	GO:0006468|GO:0004672
Lsat_1_v5_gn_1_18820.1	3857.46	3884.26	3933.67	3888.91	4014.43	3617.15	PF08392|PF08541	FAE1/Type III polyketide synthase-like protein|3-Oxoacyl-[acyl-carrier-protein (ACP)] synthase III C terminal	GO:0016747|GO:0016020|GO:0006633|GO:0008610
Lsat_1_v5_gn_1_18841.1	849.843	805.861	840.117	776.387	863.74	808.876	PF00083	Sugar (and other) transporter	GO:0016021|GO:0055085|GO:0022857
Lsat_1_v5_gn_1_18880.1	1264.24	1548.79	1238.21	1404.86	1425.95	820.598	PF00232	Glycosyl hydrolase family 1	GO:0005975|GO:0004553
Lsat_1_v5_gn_1_18940.1	409.183	677.805	464.948	662.238	539.33	290.224	PF00501	AMP-binding enzyme	GO:0008152|GO:0003824
Lsat_1_v5_gn_1_18980.1	23.1058	29.7231	24.5795	27.8013	25.8637	26.3523	PF05368	NmrA-like family	none
Lsat_1_v5_gn_1_19040.1	697.302	690.083	731.58	690.014	747.257	649.363	PF05368	NmrA-like family	none
Lsat_1_v5_gn_1_19080.1	58.2131	69.2769	62.9908	78.4389	70.8059	89.7816	PF00436	Single-strand binding protein family	GO:0003697
Lsat_1_v5_gn_1_19101.1	67.9295	54.8316	70.7329	68.5055	77.9607	62.4283	none	none	none
Lsat_1_v5_gn_1_19180.1	863.976	864.575	860.387	945.176	930.724	944.796	PF09767	Predicted membrane protein (DUF2053)	none
Lsat_1_v5_gn_1_19200.1	295.299	264.98	282.324	283.947	287.856	319.31	PF02362	B3 DNA binding domain	GO:0006355|GO:0003677
Lsat_1_v5_gn_1_19221.1	103.27	116.846	99.9693	105.239	99.6356	110.389	PF01490	Transmembrane amino acid transporter protein	none
Lsat_1_v5_gn_1_19240.1	174.261	178.845	179.278	180.696	185.934	153.908	PF10502	Signal peptidase, peptidase S26	none
Lsat_1_v5_gn_1_19261.1	33.3197	33.2233	35.6647	33.7546	34.2418	37.2629	PF00252	Ribosomal protein L16p/L10e	GO:0003735|GO:0006412|GO:0005840
Lsat_1_v5_gn_1_19281.1	87.1058	76.9715	91.4483	76.443	83.0029	79.4979	PF00931|PF05659	NB-ARC domain|Arabidopsis broad-spectrum mildew resistance protein RPW8	GO:0043531
Lsat_1_v5_gn_1_19340.1	516.264	500.491	502.793	475.562	531.776	403.028	PF01501	Glycosyl transferase family 8	GO:0016757
Lsat_1_v5_gn_1_19460.1	3188.68	3230.23	3071.13	3050.96	3088.22	3105.34	PF09763	Exocyst complex component Sec3	none
Lsat_1_v5_gn_1_19481.1	196.414	146.506	188.592	170.765	182.118	148.327	none	none	none
Lsat_1_v5_gn_1_19560.1	617.334	608.965	611.225	572.856	610.722	738.054	PF00067	Cytochrome P450	GO:0055114|GO:0009055|GO:0016705|GO:0005506|GO:0020037
Lsat_1_v5_gn_1_1961.1	1389.17	1429.47	1354.1	1377.05	1358.59	1493.08	PF10351|PF10347	Golgi-body localisation protein domain|RNA pol II promoter Fmp27 protein domain	none
Lsat_1_v5_gn_1_19640.1	108.981	87.9101	114.92	111.199	106.615	105.328	PF00400	WD domain, G-beta repeat	GO:0005515
Lsat_1_v5_gn_1_19860.1	132.757	141.154	135.768	133.037	116.218	155.364	none	none	none
Lsat_1_v5_gn_1_19881.1	520.748	481.19	528.297	464.639	504.201	465.224	PF13414	TPR repeat	none
Lsat_1_v5_gn_1_19921.1	246.143	231.882	230.814	255.157	261.296	283.885	PF07816	Protein of unknown function (DUF1645)	none
Lsat_1_v5_gn_1_2001.1	2140.01	2178.1	2072.26	2059.12	2102.69	2338.95	PF00632|PF14377|PF06012|PF06025|PF00627	HECT-domain (ubiquitin-transferase)|Domain of unknown function (DUF4414)|Domain of Unknown Function (DUF908)|Domain of Unknown Function (DUF913)|UBA/TS-N domain	GO:0005622|GO:0004842|GO:0006464|GO:0005515
Lsat_1_v5_gn_1_20080.1	772.393	794.95	788.329	740.649	779.938	633.332	PF04759	Protein of unknown function, DUF617	none
Lsat_1_v5_gn_1_20141.1	179.128	182.025	186.457	180.692	184.265	205.604	PF07859	alpha/beta hydrolase fold	GO:0016787|GO:0008152
Lsat_1_v5_gn_1_20160.1	499.255	445.283	476.14	457.691	473.685	498.304	PF14290	Domain of unknown function (DUF4370)	none
Lsat_1_v5_gn_1_20201.1	2556.49	2579.63	2537.54	2800.77	2631.28	2751.34	PF02536	mTERF	none
Lsat_1_v5_gn_1_2021.1	266.087	273.626	285.585	290.902	308.715	213.888	PF06045	Rhamnogalacturonate lyase family	none
Lsat_1_v5_gn_1_20241.1	58.8651	67.2065	59.7258	55.5943	55.4555	61.1118	PF05207|PF00226	CSL zinc finger|DnaJ domain	none
Lsat_1_v5_gn_1_20261.1	169.225	181.685	160.868	160.833	162.845	201.594	none	none	none
Lsat_1_v5_gn_1_20280.1	105.14	111.268	96.7046	117.157	107.298	131.522	PF04084	Origin recognition complex subunit 2	GO:0005634|GO:0000808|GO:0006260
Lsat_1_v5_gn_1_20300.1	44.1955	42.4621	44.4672	50.6374	50.3631	51.5708	PF05705	Eukaryotic protein of unknown function (DUF829)	none
Lsat_1_v5_gn_1_20380.1	483.59	478.044	499.853	475.564	482.86	439.303	PF05705	Eukaryotic protein of unknown function (DUF829)	none
Lsat_1_v5_gn_1_20400.1	2658.93	2975.91	2547.09	2771.98	2675.41	2757.77	PF01370	NAD dependent epimerase/dehydratase family	GO:0003824|GO:0050662|GO:0044237
Lsat_1_v5_gn_1_20440.1	2592.69	2550.96	2475.42	2476.11	2524.64	2704.31	PF00076	RNA recognition motif. (a.k.a. RRM, RBD, or RNP domain)	GO:0003676
Lsat_1_v5_gn_1_20480.1	1237.51	1130.71	1313.57	1178.49	1151.42	1173.69	PF02602	Uroporphyrinogen-III synthase HemD	GO:0033014|GO:0004852
Lsat_1_v5_gn_1_20540.1	5146.63	5366.41	5424.92	5476.44	5328.09	5297.04	PF14389|PF04784	Leucine-zipper of ternary complex factor MIP1|Protein of unknown function, DUF547	none
Lsat_1_v5_gn_1_20621.1	162.751	174.165	161.634	165.802	164.478	161.057	none	none	none
Lsat_1_v5_gn_1_20661.1	39.5588	45.0701	41.4392	42.6894	40.1984	59.9712	PF01734	Patatin-like phospholipase	GO:0006629
Lsat_1_v5_gn_1_2081.1	65.5827	60.3088	64.6392	59.5665	69.4872	54.3824	PF00892|PF03151	EamA-like transporter family|Triose-phosphate Transporter family	GO:0016020
Lsat_1_v5_gn_1_20920.1	35.0251	35.9493	32.4371	33.7552	35.8579	30.4341	PF01370	NAD dependent epimerase/dehydratase family	GO:0044237|GO:0003824|GO:0050662
Lsat_1_v5_gn_1_20940.1	149.203	216.858	140.529	181.69	154.351	204.384	PF02362	B3 DNA binding domain	GO:0003677|GO:0006355
Lsat_1_v5_gn_1_20960.1	508.209	493.031	497.942	453.717	511.888	456.537	PF00481	Protein phosphatase 2C	GO:0003824
Lsat_1_v5_gn_1_21041.1	183.722	187.91	189.523	183.672	188.111	186.913	PF03364	Polyketide cyclase / dehydrase and lipid transport	none
Lsat_1_v5_gn_1_21060.1	189.57	213.174	188.676	197.572	200.292	206.725	none	none	none
Lsat_1_v5_gn_1_21140.1	171.033	168.253	180.814	148.918	146.761	160.87	PF00170	bZIP transcription factor	GO:0006355|GO:0043565|GO:0003700
Lsat_1_v5_gn_1_21181.1	447.906	495.745	422.702	458.686	428.594	523.045	PF09766	Fms-interacting protein	none
Lsat_1_v5_gn_1_21201.1	190.943	181.992	187.717	166.789	181.2	200.125	none	none	none
Lsat_1_v5_gn_1_21220.1	180.695	215.734	182.79	190.625	182.739	154.528	PF03763	Remorin, C-terminal region	none
Lsat_1_v5_gn_1_21321.1	69.9379	74.8887	67.4819	76.4531	73.2018	50.3027	PF00447	HSF-type DNA-binding	GO:0006355|GO:0005634|GO:0003700|GO:0043565
Lsat_1_v5_gn_1_21441.1	2574.25	2330.35	2755.34	2414.56	2400.42	2614.21	PF00082|PF05922	Subtilase family|Peptidase inhibitor I9	GO:0006508|GO:0004252|GO:0042802|GO:0043086
Lsat_1_v5_gn_1_21660.1	1106.06	1083.84	1093.55	1049.42	1115.02	1054.18	PF07714	Protein tyrosine kinase	GO:0004672|GO:0006468
Lsat_1_v5_gn_1_21720.1	980.396	1020.69	986.577	1029.56	986.936	1101.72	PF13639	Ring finger domain	GO:0008270|GO:0005515
Lsat_1_v5_gn_1_21761.1	511.086	636.714	498.049	653.293	582.696	472.736	PF02458	Transferase family	GO:0016747
Lsat_1_v5_gn_1_21801.1	47.2678	55.2376	50.7487	46.6597	55.8089	37.8355	PF02458	Transferase family	GO:0016747
Lsat_1_v5_gn_1_21861.1	3720.53	3780.56	3701.17	3989.19	4136.42	3329.23	PF00658|PF00076	Poly-adenylate binding protein, unique domain|RNA recognition motif. (a.k.a. RRM, RBD, or RNP domain)	GO:0003723|GO:0003676
Lsat_1_v5_gn_1_21881.1	643.413	544.491	649.803	520.235	552.789	569.567	PF00847	AP2 domain	GO:0003700|GO:0006355
Lsat_1_v5_gn_1_2200.1	1782.27	1833.87	1816.52	1850.63	1764.53	1812.4	none	none	none
Lsat_1_v5_gn_1_22080.1	1902.36	1938.94	1868.43	1773.19	1753.8	1911.11	PF00225	Kinesin motor domain	GO:0005875|GO:0003777|GO:0005524|GO:0007018
Lsat_1_v5_gn_1_221.1	784.388	724.821	789.484	777.386	775.32	724.813	PF07690	Major Facilitator Superfamily	GO:0016021|GO:0055085
Lsat_1_v5_gn_1_22101.1	55.9403	54.238	59.3192	58.5792	54.7931	48.4225	none	none	none
Lsat_1_v5_gn_1_22141.1	25.2946	31.1323	25.8563	26.8061	30.6632	17.5792	PF07714|PF13855|PF00560	Protein tyrosine kinase|Leucine rich repeat|Leucine Rich Repeat	GO:0004672|GO:0006468|GO:0005515
Lsat_1_v5_gn_1_2220.1	413.333	390.898	395.892	378.265	380.706	399.674	PF00400	WD domain, G-beta repeat	GO:0005515
Lsat_1_v5_gn_1_22221.1	131.079	132.058	136.086	123.11	127.989	91.556	PF10533|PF03106	Plant zinc cluster domain|WRKY DNA -binding domain	GO:0043565|GO:0006355|GO:0003700
Lsat_1_v5_gn_1_22260.1	65.6263	83.5018	64.899	79.4329	70.8166	57.9384	PF08246|PF00112|PF00396	Cathepsin propeptide inhibitor domain (I29)|Papain family cysteine protease|Granulin	GO:0006508|GO:0008234
Lsat_1_v5_gn_1_22320.1	121.715	133.554	121.15	134.035	127.193	115.239	PF08246|PF00396|PF00112	Cathepsin propeptide inhibitor domain (I29)|Granulin|Papain family cysteine protease	GO:0008234|GO:0006508
Lsat_1_v5_gn_1_22340.1	115.664	95.2218	122.335	96.2974	108.906	108.125	PF00396|PF00112|PF08246	Granulin|Papain family cysteine protease|Cathepsin propeptide inhibitor domain (I29)	GO:0006508|GO:0008234
Lsat_1_v5_gn_1_22360.1	206.081	225.304	211.126	228.354	221.671	197.077	PF00112|PF08246	Papain family cysteine protease|Cathepsin propeptide inhibitor domain (I29)	GO:0006508|GO:0008234
Lsat_1_v5_gn_1_22421.1	1099.34	1077.56	1095.61	1036.51	1101.43	717.428	PF14215	bHLH-MYC and R2R3-MYB transcription factors N-terminal	none
Lsat_1_v5_gn_1_22441.1	171.223	168.547	174.996	169.771	176.699	185.849	PF03248	Rer1 family	GO:0016021
Lsat_1_v5_gn_1_22460.1	1831.81	1772.45	1842.49	1896.3	1885.76	1740.37	PF04193	PQ loop repeat	none
Lsat_1_v5_gn_1_22580.1	47.3547	45.3381	50.1787	49.6424	47.1635	49.468	PF03629	Domain of unknown function (DUF303)	none
Lsat_1_v5_gn_1_22601.1	768.223	844.954	795.071	980.924	855.221	955.431	PF01112	Asparaginase	GO:0016787
Lsat_1_v5_gn_1_22701.1	97.3427	63.8988	96.6597	66.5101	65.1495	83.9452	none	none	none
Lsat_1_v5_gn_1_22761.1	29.799	31.5688	30.0588	36.7421	32.0101	25.3	PF04117	Mpv17 / PMP22 family	GO:0016021
Lsat_1_v5_gn_1_22780.1	52.2892	45.293	55.3756	40.6984	50.35	37.5526	PF09177	Syntaxin 6, N-terminal	GO:0016020|GO:0048193
Lsat_1_v5_gn_1_22801.1	286.659	178.251	237.436	170.752	193.164	254.288	none	none	none
Lsat_1_v5_gn_1_22901.1	291.757	272.369	293.951	299.836	298.608	269.733	PF13921	Myb-like DNA-binding domain	none
Lsat_1_v5_gn_1_22980.1	32.95	37.2108	33.1952	36.7396	32.7278	20.9745	PF03629	Domain of unknown function (DUF303)	none
Lsat_1_v5_gn_1_2300.1	474.024	419.972	519.343	475.564	479.809	478.616	none	none	none
Lsat_1_v5_gn_1_23100.1	573.125	524.892	553.995	490.449	585.787	585.634	PF12937	F-box-like	none
Lsat_1_v5_gn_1_2320.1	269.508	267.841	267.125	291.893	274.092	324.354	PF00069	Protein kinase domain	GO:0004672|GO:0005524|GO:0006468
Lsat_1_v5_gn_1_23200.1	199.805	191.117	209.583	186.647	191.058	214.755	PF11717|PF05712	RNA binding activity-knot of a chromodomain|MRG	none
Lsat_1_v5_gn_1_23220.1	531.309	469.308	545.909	456.695	433.802	549.799	PF08276|PF00954|PF01453|PF00069	PAN-like domain|S-locus glycoprotein family|D-mannose binding lectin|Protein kinase domain	GO:0048544|GO:0006468|GO:0005524|GO:0004672
Lsat_1_v5_gn_1_23241.1	795.18	853.559	792.911	797.24	767.559	825.574	PF04788	Protein of unknown function (DUF620)	none
Lsat_1_v5_gn_1_23380.1	304.312	308.011	323.184	307.779	296.24	234.196	PF02704	Gibberellin regulated protein	none
Lsat_1_v5_gn_1_23561.1	178.797	186.251	179.832	169.77	172.79	186.25	PF01566	Natural resistance-associated macrophage protein	GO:0006810|GO:0005215|GO:0016020
Lsat_1_v5_gn_1_23581.1	77.4811	91.4869	83.1392	92.3367	89.9357	82.481	PF00067	Cytochrome P450	GO:0055114|GO:0009055|GO:0005506|GO:0016705|GO:0020037
Lsat_1_v5_gn_1_2361.1	691.131	758.9	681.108	713.843	711.276	775.054	PF02893	GRAM domain	none
Lsat_1_v5_gn_1_23621.1	29.1851	24.3552	25.8179	21.8341	22.6087	41.432	PF00067	Cytochrome P450	GO:0016705|GO:0009055|GO:0055114|GO:0005506|GO:0020037
Lsat_1_v5_gn_1_23661.1	364.876	408.624	370.98	411.035	378.451	379.807	PF00198	2-oxoacid dehydrogenases acyltransferase (catalytic domain)	GO:0008152|GO:0016746
Lsat_1_v5_gn_1_23701.1	138.65	153.113	138.009	153.892	143.911	140.682	PF00067	Cytochrome P450	GO:0055114|GO:0009055|GO:0020037|GO:0005506|GO:0016705
Lsat_1_v5_gn_1_23761.1	66.1927	79.1943	68.0846	69.4971	66.9229	70.1547	PF00067	Cytochrome P450	GO:0005506|GO:0009055|GO:0016705|GO:0020037|GO:0055114
Lsat_1_v5_gn_1_2380.1	273.722	235.167	275.192	285.937	298.736	268.915	none	none	none
Lsat_1_v5_gn_1_23861.1	130.134	114.542	126.839	112.184	136.555	109.676	PF00067	Cytochrome P450	GO:0016705|GO:0005506|GO:0055114|GO:0009055|GO:0020037
Lsat_1_v5_gn_1_23940.1	380.48	479.133	360.804	482.521	413.388	530.426	PF00134|PF02984	Cyclin, N-terminal domain|Cyclin, C-terminal domain	GO:0005634
Lsat_1_v5_gn_1_2401.1	2290.04	2251.76	2364.74	2050.19	2134.63	2258.64	PF10590|PF01243|PF03853	Pyridoxine 5'-phosphate oxidase C-terminal dimerisation region|Pyridoxamine 5'-phosphate oxidase|YjeF-related protein N-terminus	GO:0016638|GO:0055114|GO:0004733|GO:0010181
Lsat_1_v5_gn_1_24041.1	3159.17	3165.69	3090.47	3175.07	3034.1	3105.34	PF00400|PF08513	WD domain, G-beta repeat|LisH	GO:0005515
Lsat_1_v5_gn_1_24061.1	28.5699	31.2155	24.464	24.8163	22.591	35.2691	PF00067	Cytochrome P450	GO:0005506|GO:0009055|GO:0020037|GO:0055114|GO:0016705
Lsat_1_v5_gn_1_24181.1	111.924	121.374	121.004	111.197	101.107	92.9311	PF13912	C2H2-type zinc finger	none
Lsat_1_v5_gn_1_24200.1	226.223	195.673	214.366	211.474	220.237	161.202	PF00156	Phosphoribosyl transferase domain	GO:0009116
Lsat_1_v5_gn_1_24320.1	651.566	658.193	622.152	567.891	593.14	667.254	PF00248	Aldo/keto reductase family	none
Lsat_1_v5_gn_1_24340.1	198.484	189.458	207.301	193.602	200.398	146.752	PF07744	SPOC domain	none
Lsat_1_v5_gn_1_24360.1	106.956	71.3192	127.205	54.5858	59.5959	89.8605	PF01764	Lipase (class 3)	GO:0004806|GO:0006629
Lsat_1_v5_gn_1_2440.1	531.163	526.024	514.17	473.574	527.837	496.798	none	none	none
Lsat_1_v5_gn_1_24401.1	101.912	62.8167	103.035	88.3599	95.2876	88.0835	PF12697	Alpha/beta hydrolase family	none
Lsat_1_v5_gn_1_24420.1	56.7447	58.7031	59.1019	59.5694	60.9591	61.0709	PF09139	Mitochondrial matrix Mmp37	none
Lsat_1_v5_gn_1_24500.1	63.0758	57.3466	67.9477	57.581	58.5688	56.4538	none	none	none
Lsat_1_v5_gn_1_24520.1	440.813	460.068	468.313	463.65	468.377	489.482	PF00076|PF01253	RNA recognition motif. (a.k.a. RRM, RBD, or RNP domain)|Translation initiation factor SUI1	GO:0003676|GO:0006413|GO:0003743
Lsat_1_v5_gn_1_24560.1	620.544	523.768	632.024	584.773	637.57	615.53	PF09835	Uncharacterized protein conserved in bacteria (DUF2062)	none
Lsat_1_v5_gn_1_24581.1	6087.49	6254.65	6152.14	6581.47	6408.93	4856.93	PF00076	RNA recognition motif. (a.k.a. RRM, RBD, or RNP domain)	GO:0003676
Lsat_1_v5_gn_1_2461.1	1310.67	1102.32	1458.23	873.67	776.026	1768.34	PF03959	Serine hydrolase (FSH1)	none
Lsat_1_v5_gn_1_24621.1	86.288	94.461	94.3417	81.4069	81.3188	92.8127	PF01494	FAD binding domain	none
Lsat_1_v5_gn_1_24721.1	26.7276	17.2822	26.0848	27.8043	25.9658	19.3837	PF01494	FAD binding domain	none
Lsat_1_v5_gn_1_24741.1	190.842	190.892	184.563	185.657	185.007	195.116	PF01494	FAD binding domain	none
Lsat_1_v5_gn_1_24761.1	109.929	90.5075	100.257	83.3889	96.6941	101.625	none	none	none
Lsat_1_v5_gn_1_2480.1	159.763	169.682	166.028	148.919	157.577	168.715	none	none	none
Lsat_1_v5_gn_1_24881.1	275.233	264.758	267.841	284.944	271.085	279.941	PF10431|PF07724	C-terminal, D2-small domain, of ClpB protein|AAA domain (Cdc48 subfamily)	GO:0005524
Lsat_1_v5_gn_1_24901.1	81.851	97.598	80.9909	109.22	93.6474	103.709	none	none	none
Lsat_1_v5_gn_1_2501.1	231.005	213.608	227.632	212.463	210.091	219.039	PF00069	Protein kinase domain	GO:0004672|GO:0006468|GO:0005524
Lsat_1_v5_gn_1_25020.1	750.551	720.011	741.838	742.638	697.555	612.568	PF01063	Aminotransferase class IV	GO:0008152|GO:0003824
Lsat_1_v5_gn_1_25041.1	907.472	975.426	874.175	941.201	894.742	1048.57	PF00013	KH domain	GO:0003723
Lsat_1_v5_gn_1_25060.1	372.33	416.194	366.003	413.019	388.344	427.755	PF08265	YL1 nuclear protein C-terminal domain	none
Lsat_1_v5_gn_1_25101.1	93.2592	93.3482	90.9255	94.3172	102.943	101.455	PF13812|PF01535|PF13041	Pentatricopeptide repeat domain|PPR repeat|PPR repeat family	none
Lsat_1_v5_gn_1_25160.1	794.355	804.073	825.808	797.243	876.117	553.769	none	none	none
Lsat_1_v5_gn_1_25180.1	2484.78	2366.24	2557.78	2189.18	2424.11	2691.88	PF13806	Rieske-like [2Fe-2S] domain	none
Lsat_1_v5_gn_1_2520.1	1204.64	1357.06	1191.66	1260.89	1279.48	1301.2	PF01259	SAICAR synthetase	GO:0004639|GO:0006164
Lsat_1_v5_gn_1_25241.1	552.303	577.214	564.198	588.749	543.649	600.387	PF02622	Uncharacterized ACR, COG1678	none
Lsat_1_v5_gn_1_25281.1	74.9773	89.9277	68.8169	85.384	79.8636	106.908	PF01702	Queuine tRNA-ribosyltransferase	GO:0008479|GO:0006400|GO:0008616
Lsat_1_v5_gn_1_25320.1	934.548	1047.24	922.015	1050.42	1004.66	722.263	PF04669	Polysaccharide biosynthesis	none
Lsat_1_v5_gn_1_25341.1	4675.41	5253.44	4514.39	5127.96	5152.99	5301.58	PF01283	Ribosomal protein S26e	GO:0005622|GO:0006412|GO:0003735|GO:0005840
Lsat_1_v5_gn_1_25400.1	168.161	134.417	171.106	172.759	178.505	104.314	PF12697	Alpha/beta hydrolase family	none
Lsat_1_v5_gn_1_25420.1	2885.08	3155.07	2767.27	3148.26	3089.79	3276.02	PF01249	Ribosomal protein S21e	GO:0003735|GO:0005622|GO:0006412|GO:0005840
Lsat_1_v5_gn_1_25441.1	324.422	260.787	338.915	287.915	293.088	342.523	PF00069|PF13540	Protein kinase domain|Regulator of chromosome condensation (RCC1) repeat	GO:0004672|GO:0006468|GO:0005524
Lsat_1_v5_gn_1_25461.1	7772.73	8052.67	7857.45	8423.16	8130.76	8433.3	PF13658	Ubiquitin C-terminal hydrolase 37 receptor binding site	none
Lsat_1_v5_gn_1_25740.1	49.7605	39.5506	58.1185	37.7187	34.6319	53.4908	PF00201	UDP-glucoronosyl and UDP-glucosyl transferase	GO:0008152|GO:0016758
Lsat_1_v5_gn_1_25761.1	309.073	272.332	300.1	288.913	289.416	250.305	PF00097|PF06803	Zinc finger, C3HC4 type (RING finger)|Protein of unknown function (DUF1232)	none
Lsat_1_v5_gn_1_25800.1	657.584	574.675	676.179	565.905	549.565	755.161	PF02190	ATP-dependent protease La (LON) domain	GO:0004176|GO:0006508
Lsat_1_v5_gn_1_25820.1	300.825	304.986	311.624	285.933	333.115	211.861	PF01738	Dienelactone hydrolase family	GO:0016787
Lsat_1_v5_gn_1_25881.1	381.648	415.019	386.486	439.825	418.066	504.436	PF04418	Domain of unknown function (DUF543)	none
Lsat_1_v5_gn_1_26001.1	1088.33	1292.02	1057.69	1151.68	1141.65	997.325	PF00650|PF03765	CRAL/TRIO domain|CRAL/TRIO, N-terminal domain	none
Lsat_1_v5_gn_1_26021.1	43.3419	62.4198	44.22	55.6019	47.8363	59.5201	none	none	none
Lsat_1_v5_gn_1_26120.1	80.1866	57.6729	72.0193	60.5567	67.0001	62.3706	PF07887	Calmodulin binding protein-like	none
Lsat_1_v5_gn_1_26140.1	24.7612	41.2114	24.1377	30.7758	26.3953	49.4573	PF07887	Calmodulin binding protein-like	none
Lsat_1_v5_gn_1_26320.1	227.002	217.953	230.767	217.429	220.897	175.358	PF07887	Calmodulin binding protein-like	none
Lsat_1_v5_gn_1_26361.1	455.413	491.351	445.164	472.586	461.471	486.817	PF14009	Domain of unknown function (DUF4228)	none
Lsat_1_v5_gn_1_26421.1	577.18	672.963	545.741	625.483	593.199	646.908	PF00860	Permease family	GO:0005215|GO:0055085|GO:0006810|GO:0016020
Lsat_1_v5_gn_1_26441.1	83.3521	104.871	84.0627	91.337	87.3942	129.021	PF00641|PF08325	Zn-finger in Ran binding protein and others|WLM domain	GO:0008270|GO:0005622
Lsat_1_v5_gn_1_26461.1	45.1103	39.3856	46.6925	41.6969	43.4143	39.0923	none	none	none
Lsat_1_v5_gn_1_26480.1	195.473	192.339	191.964	173.74	195.034	176.257	PF08263|PF00069	Leucine rich repeat N-terminal domain|Protein kinase domain	GO:0004672|GO:0005524|GO:0006468
Lsat_1_v5_gn_1_26501.1	247.707	251.041	247.989	234.303	283.604	229.148	none	none	none
Lsat_1_v5_gn_1_26521.1	137.861	126.632	140.677	153.896	148.671	111.014	none	none	none
Lsat_1_v5_gn_1_26540.1	363.051	314.479	342.248	307.771	355.027	319.033	PF11779	Protein of unknown function (DUF3317)	none
Lsat_1_v5_gn_1_26580.1	115.445	99.7356	116.548	113.182	123.549	108.729	PF00520|PF00027	Ion transport protein|Cyclic nucleotide-binding domain	GO:0005216|GO:0006811|GO:0055085|GO:0016020
Lsat_1_v5_gn_1_26640.1	981.065	1014.54	984.287	959.07	987.016	969.289	PF05160	DSS1/SEM1 family	none
Lsat_1_v5_gn_1_26821.1	931.888	880.925	896.831	863.759	892.592	832.924	PF00560|PF07714	Leucine Rich Repeat|Protein tyrosine kinase	GO:0005515|GO:0004672|GO:0006468
Lsat_1_v5_gn_1_26880.1	158.547	175.729	167.105	154.876	165.202	193.262	PF13639	Ring finger domain	GO:0008270|GO:0005515
Lsat_1_v5_gn_1_26901.1	29.1809	35.7402	30.0098	33.7584	30.3826	32.1454	PF01900	Rpp14/Pop5 family	GO:0008033|GO:0004540
Lsat_1_v5_gn_1_26920.1	2362.95	2184.43	2414.17	2277.55	2272.54	2308.5	PF12014	Domain of unknown function (DUF3506)	none
Lsat_1_v5_gn_1_26960.1	78.7679	92.6717	74.5423	80.418	73.6803	89.218	PF04535	Domain of unknown function (DUF588)	none
Lsat_1_v5_gn_1_27020.1	44.2162	52.2587	43.1999	46.6621	48.7924	46.871	PF07714	Protein tyrosine kinase	GO:0004672|GO:0006468
Lsat_1_v5_gn_1_27061.1	1181.18	1280.57	1138.48	1241.04	1195.61	1366.8	PF02260|PF00454|PF02259	FATC domain|Phosphatidylinositol 3- and 4-kinase|FAT domain	GO:0005515|GO:0016773
Lsat_1_v5_gn_1_27101.1	1172.26	1183.15	1104.05	1263.87	1225.42	1300.28	PF00400|PF04192	WD domain, G-beta repeat|Utp21 specific WD40 associated putative domain	GO:0005515|GO:0032040|GO:0006364
Lsat_1_v5_gn_1_27120.1	690.236	711.007	687.869	757.533	705.218	675.053	PF00657	GDSL-like Lipase/Acylhydrolase	GO:0006629|GO:0016788
Lsat_1_v5_gn_1_2721.1	67.8574	66.7495	75.2739	93.3364	80.7644	88.7746	PF13639|PF03647	Ring finger domain|Transmembrane proteins 14C	GO:0008270|GO:0005515|GO:0016020
Lsat_1_v5_gn_1_27241.1	793.263	807.148	804.508	731.709	761.491	842.316	PF03151|PF00892|PF07899	Triose-phosphate Transporter family|EamA-like transporter family|Frigida-like protein	GO:0016020
Lsat_1_v5_gn_1_27281.1	107.502	112.448	102.511	98.2861	105.876	97.4213	PF00067	Cytochrome P450	GO:0009055|GO:0005506|GO:0016705|GO:0055114|GO:0020037
Lsat_1_v5_gn_1_27380.1	997.589	999.622	1006.06	1032.54	1009.13	900.667	PF03399	SAC3/GANP/Nin1/mts3/eIF-3 p25 family	none
Lsat_1_v5_gn_1_2740.1	366.617	340.109	372.379	374.297	380.094	370.633	none	none	none
Lsat_1_v5_gn_1_27461.1	197.781	216.078	199.764	204.524	219.563	144.465	PF05910	Plant protein of unknown function (DUF868)	none
Lsat_1_v5_gn_1_27540.1	214.848	180.664	200.512	197.575	198.076	149.512	PF00069	Protein kinase domain	GO:0004672|GO:0006468|GO:0005524
Lsat_1_v5_gn_1_27740.1	670.382	824.753	664.019	753.557	724.96	826.864	PF13041|PF01535	PPR repeat family|PPR repeat	none
Lsat_1_v5_gn_1_27760.1	103.957	80.5323	112.581	108.222	99.7086	104.788	none	none	none
Lsat_1_v5_gn_1_27821.1	282.274	333.41	288.171	304.796	304.571	356.504	PF12799|PF13855	Leucine Rich repeats (2 copies)|Leucine rich repeat	none
Lsat_1_v5_gn_1_27840.1	86.0671	86.0279	87.2695	101.273	98.3373	101.055	PF00828	Ribosomal protein L18e/L15	none
Lsat_1_v5_gn_1_27961.1	21872.3	20986.2	22465.6	19696.7	19489	24062.1	PF00004|PF02151|PF02861|PF10431|PF07724	ATPase family associated with various cellular activities (AAA)|UvrB/uvrC motif|Clp amino terminal domain|C-terminal, D2-small domain, of ClpB protein|AAA domain (Cdc48 subfamily)	GO:0005524|GO:0005515|GO:0019538
Lsat_1_v5_gn_1_280.1	38.9258	29.0231	37.0242	30.773	35.0675	30.4018	PF00995	Sec1 family	GO:0006904|GO:0016192
Lsat_1_v5_gn_1_28060.1	89.7887	79.8048	91.4892	77.437	73.6677	76.8775	PF01217|PF00928	Clathrin adaptor complex small chain|Adaptor complexes medium subunit family	GO:0006886|GO:0030131|GO:0005515|GO:0016192
Lsat_1_v5_gn_1_28080.1	317.74	297.901	318.682	322.671	319.898	301.404	PF01585	G-patch domain	GO:0003676
Lsat_1_v5_gn_1_28101.1	1895.2	1979.57	1824.78	1886.37	1910.05	1983.91	none	none	none
Lsat_1_v5_gn_1_28180.1	43.2913	58.2665	46.7303	59.5764	53.3237	55.0017	PF00789	UBX domain	GO:0005515
Lsat_1_v5_gn_1_28200.1	172.094	193.626	166.87	174.735	175.854	202.41	none	none	none
Lsat_1_v5_gn_1_28241.1	105.979	93.6156	113.776	110.207	112.11	79.3147	none	none	none
Lsat_1_v5_gn_1_28281.1	1847.82	1821.95	1886.02	1879.43	1805.68	1780.9	PF13589	Histidine kinase-, DNA gyrase B-, and HSP90-like ATPase	none
Lsat_1_v5_gn_1_28341.1	1652.82	1701.66	1630.47	1649.09	1675.45	1909.33	PF02885|PF00591	Glycosyl transferase family, helical bundle domain|Glycosyl transferase family, a/b domain	GO:0016757|GO:0008152
Lsat_1_v5_gn_1_28420.1	23.4456	21.3121	22.1834	26.8115	26.0248	19.1746	PF02375|PF13465|PF02373	jmjN domain|Zinc-finger double domain|JmjC domain, hydroxylase	GO:0005515
Lsat_1_v5_gn_1_28461.1	29.1715	19.9452	25.5269	17.8617	22.7979	23.482	PF02441	Flavoprotein	GO:0003824
Lsat_1_v5_gn_1_28480.1	222.395	217.964	243.655	226.368	211.66	169.936	PF00067	Cytochrome P450	GO:0009055|GO:0020037|GO:0005506|GO:0016705|GO:0055114
Lsat_1_v5_gn_1_28521.1	29.9269	41.5867	29.0852	40.7123	32.607	41.9462	none	none	none
Lsat_1_v5_gn_1_28561.1	1629.43	1592.09	1614.86	1726.53	1704.51	1625.92	PF00581	Rhodanese-like domain	none
Lsat_1_v5_gn_1_28600.1	37.6041	37.472	37.5182	28.7829	38.9647	33.0592	PF13855|PF00069	Leucine rich repeat|Protein kinase domain	GO:0005524|GO:0004672|GO:0006468
Lsat_1_v5_gn_1_28641.1	97.4401	104.879	100.303	100.278	95.9425	73.4558	PF00400|PF08614	WD domain, G-beta repeat|Autophagy protein 16 (ATG16)	GO:0005515
Lsat_1_v5_gn_1_28720.1	57.1913	61.6137	55.8579	63.5431	60.917	66.1052	PF08246|PF00112	Cathepsin propeptide inhibitor domain (I29)|Papain family cysteine protease	GO:0006508|GO:0008234
Lsat_1_v5_gn_1_28741.1	56.5968	67.3401	56.4448	70.4982	67.9525	49.3363	PF00651|PF02135	BTB/POZ domain|TAZ zinc finger	GO:0005515|GO:0008270|GO:0005634|GO:0004402|GO:0006355|GO:0003712
Lsat_1_v5_gn_1_28820.1	735.513	713.989	707.29	738.667	705.984	620.961	PF02373|PF02375|PF13465|PF00096	JmjC domain, hydroxylase|jmjN domain|Zinc-finger double domain|Zinc finger, C2H2 type	GO:0005515|GO:0008270
Lsat_1_v5_gn_1_28901.1	250.48	249.35	242.036	209.479	236.826	239.363	none	none	none
Lsat_1_v5_gn_1_28920.1	84.4155	69.459	71.6532	76.4485	68.3641	78.3091	PF00383	Cytidine and deoxycytidylate deaminase zinc-binding region	GO:0008270|GO:0016787
Lsat_1_v5_gn_1_28940.1	35.4313	30.5178	33.635	33.7535	36.5894	44.1429	PF08238|PF01753	Sel1 repeat|MYND finger	GO:0008270
Lsat_1_v5_gn_1_28960.1	1169.4	1156.05	1099.32	1169.55	1173.6	1253.69	PF01163	RIO1 family	GO:0005524|GO:0003824
Lsat_1_v5_gn_1_28980.1	427.834	453.968	430.704	485.498	457.735	446.806	none	none	none
Lsat_1_v5_gn_1_29020.1	869.929	759.545	918.329	794.26	781.248	837.48	PF00149|PF14008	Calcineurin-like phosphoesterase|Iron/zinc purple acid phosphatase-like protein C	GO:0016787
Lsat_1_v5_gn_1_29040.1	867.256	825.452	860.595	869.719	877.402	818.044	PF10172|PF02037	Det1 complexing ubiquitin ligase|SAP domain	GO:0003676
Lsat_1_v5_gn_1_29100.1	3149.49	3161.36	3183.39	3255.49	3189.51	3436.7	PF00476|PF01612	DNA polymerase family A|3'-5' exonuclease	GO:0003677|GO:0003887|GO:0006260|GO:0005622|GO:0003676|GO:0008408|GO:0006139
Lsat_1_v5_gn_1_29121.1	253.442	298.681	248.315	255.153	246.545	323.508	PF02201	SWIB/MDM2 domain	GO:0005515
Lsat_1_v5_gn_1_29220.1	1038.35	1131.69	956.091	1040.48	1059.32	1240.47	PF00237	Ribosomal protein L22p/L17e	GO:0005622|GO:0005840|GO:0003735|GO:0006412
Lsat_1_v5_gn_1_29241.1	1109.46	1115.38	1089.22	1125.87	1140.91	1074.68	PF00736	EF-1 guanine nucleotide exchange domain	GO:0006414|GO:0003746|GO:0005853
Lsat_1_v5_gn_1_29280.1	536.671	605.55	494.327	602.65	555.876	645.671	PF01798|PF08156|PF08060	Putative snoRNA binding domain|NOP5NT (NUC127) domain|NOSIC (NUC001) domain	none
Lsat_1_v5_gn_1_29301.1	851.866	819.299	834.063	832.984	827.848	766.004	PF02127	Aminopeptidase I zinc metalloprotease (M18)	GO:0008270|GO:0004177|GO:0006508
Lsat_1_v5_gn_1_29320.1	326.115	311.458	331.92	361.396	350.457	293.856	PF03650	Uncharacterised protein family (UPF0041)	none
Lsat_1_v5_gn_1_2940.1	482.975	452.842	490.637	463.647	491.989	546.592	none	none	none
Lsat_1_v5_gn_1_29421.1	68.1361	58.9687	60.7544	65.5272	65.5131	66.7785	none	none	none
Lsat_1_v5_gn_1_29520.1	2150.01	2080.62	2252.42	2021.39	2027.21	2385.26	PF03109	ABC1 family	none
Lsat_1_v5_gn_1_29560.1	415.193	511.989	401.48	515.287	441.65	430.036	none	none	none
Lsat_1_v5_gn_1_29580.1	104.704	148.011	102.59	120.13	110.961	164.157	none	none	none
Lsat_1_v5_gn_1_29601.1	615.877	650.675	564.513	585.765	564.12	737.81	PF00439	Bromodomain	GO:0005515
Lsat_1_v5_gn_1_29701.1	27.365	19.9911	24.132	22.8328	24.3792	23.6265	PF00560|PF13516|PF08263|PF13855	Leucine Rich Repeat|Leucine Rich repeat|Leucine rich repeat N-terminal domain|Leucine rich repeat	GO:0005515
Lsat_1_v5_gn_1_29721.1	49.1342	43.8189	50.3035	45.6688	45.6503	42.0962	PF03004	Plant transposase (Ptta/En/Spm family)	none
Lsat_1_v5_gn_1_29780.1	30.4718	47.0919	27.1397	41.7064	33.4008	35.2652	PF05678	VQ motif	none
Lsat_1_v5_gn_1_2980.1	66.3334	28.556	65.8514	52.6185	64.3204	35.99	none	none	none
Lsat_1_v5_gn_1_29881.1	107.067	81.6571	102.338	81.4048	114.724	57.6146	PF03770	Inositol polyphosphate kinase	GO:0008440
Lsat_1_v5_gn_1_29960.1	20.9962	14.2551	22.4964	26.8172	24.6	9.47213	PF00565|PF00567	Staphylococcal nuclease homologue|Tudor domain	GO:0003676
Lsat_1_v5_gn_1_300.1	218.331	178.172	236.301	214.45	206.283	237.673	PF05770	Inositol 1, 3, 4-trisphosphate 5/6-kinase	GO:0052725|GO:0032957|GO:0000287|GO:0005524|GO:0047325|GO:0052726|GO:0005622
Lsat_1_v5_gn_1_30041.1	88.4315	91.5443	88.7349	82.4009	87.5688	85.1593	none	none	none
Lsat_1_v5_gn_1_30080.1	596.797	641.672	601.592	605.624	602.363	627.157	PF00571	CBS domain	GO:0005515
Lsat_1_v5_gn_1_30101.1	289.662	338.992	261.508	294.87	277.856	289.231	PF13499|PF00153|PF13202	EF-hand domain pair|Mitochondrial carrier protein|EF hand	GO:0005509
Lsat_1_v5_gn_1_30120.1	139.264	142.805	136.849	137.008	143.185	150.857	PF00106	short chain dehydrogenase	GO:0008152|GO:0016491
Lsat_1_v5_gn_1_30140.1	696.245	553.864	744.715	519.236	471.588	871.696	PF03937	Flavinator of succinate dehydrogenase	none
Lsat_1_v5_gn_1_30200.1	924.578	921.56	949.95	955.102	968.053	879.627	PF00650|PF03765	CRAL/TRIO domain|CRAL/TRIO, N-terminal domain	none
Lsat_1_v5_gn_1_3021.1	4043.02	4473.33	4396.57	4845.01	5053.58	2976.47	none	none	none
Lsat_1_v5_gn_1_30220.1	14.2571	26.2726	15.8816	19.8564	14.9353	32.4512	PF00650|PF03765	CRAL/TRIO domain|CRAL/TRIO, N-terminal domain	none
Lsat_1_v5_gn_1_30241.1	114.68	115.915	112.626	124.105	123.426	127.534	PF13041|PF14432|PF01535	PPR repeat family|DYW family of nucleic acid deaminases|PPR repeat	none
Lsat_1_v5_gn_1_30260.1	706.328	733.404	692.113	695.971	667.012	737.644	PF00168|PF07002	C2 domain|Copine	GO:0005515
Lsat_1_v5_gn_1_30481.1	179.153	162.486	175.794	146.931	170.634	161.165	PF08414|PF08022|PF01794|PF08030	Respiratory burst NADPH oxidase|FAD-binding domain|Ferric reductase like transmembrane component|Ferric reductase NAD binding domain	GO:0055114|GO:0050664|GO:0004601|GO:0016491
Lsat_1_v5_gn_1_30601.1	325.4	296.375	313.223	303.804	311.482	309.534	PF10203	Cytochrome c oxidase assembly protein PET191	none
Lsat_1_v5_gn_1_30640.1	192.555	158.438	195.78	182.68	184.315	175.81	none	none	none
Lsat_1_v5_gn_1_30661.1	128.991	111.714	123.034	126.089	134.953	122.962	PF12767	Transcriptional regulator of RNA polII, SAGA, subunit	GO:0070461
Lsat_1_v5_gn_1_30681.1	32.1776	42.9088	31.0719	29.7778	29.4499	48.3665	PF12076|PF04116	WAX2 C-terminal domain|Fatty acid hydroxylase superfamily	GO:0055114|GO:0016491|GO:0006633|GO:0005506
Lsat_1_v5_gn_1_30741.1	68.7872	59.2642	72.4648	80.4263	82.5533	57.9684	PF00069	Protein kinase domain	GO:0006468|GO:0004672|GO:0005524
Lsat_1_v5_gn_1_30761.1	1986.23	1829.75	2024.85	1950.91	1981.67	1981.48	PF03348	Serine incorporator (Serinc)	GO:0016020
Lsat_1_v5_gn_1_30801.1	165.397	159.457	170.333	159.844	164.514	152.848	none	none	none
Lsat_1_v5_gn_1_30880.1	124.334	99.6986	124.061	107.222	125.902	85.294	PF00481	Protein phosphatase 2C	GO:0003824
Lsat_1_v5_gn_1_30900.1	85.8793	88.6069	85.6546	97.3044	86.043	69.8523	PF00226	DnaJ domain	none
Lsat_1_v5_gn_1_30920.1	978.633	977.066	991.62	936.235	978.656	940.368	PF02298|PF01544	Plastocyanin-like domain|CorA-like Mg2+ transporter protein	GO:0009055|GO:0005507|GO:0016020|GO:0030001|GO:0055085|GO:0046873
Lsat_1_v5_gn_1_30941.1	1252.2	1379.6	1236.4	1275.78	1223.75	1344.63	PF00069	Protein kinase domain	GO:0004672|GO:0006468|GO:0005524
Lsat_1_v5_gn_1_3100.1	156.805	150.547	153.166	158.853	159.179	165.643	PF01702	Queuine tRNA-ribosyltransferase	GO:0008479|GO:0006400|GO:0008616
Lsat_1_v5_gn_1_31041.1	4427.88	4212.3	4583.64	4498.51	4401.94	4892.49	PF09353	Domain of unknown function (DUF1995)	none
Lsat_1_v5_gn_1_31080.1	495.595	449.858	503.416	482.513	508.827	481.878	PF00005|PF00664	ABC transporter|ABC transporter transmembrane region	GO:0005524|GO:0016887|GO:0055085|GO:0006810|GO:0042626|GO:0016021
Lsat_1_v5_gn_1_31140.1	397.711	393.815	390.451	394.153	396.818	357.595	PF13516|PF00560|PF13855	Leucine Rich repeat|Leucine Rich Repeat|Leucine rich repeat	GO:0005515
Lsat_1_v5_gn_1_31200.1	159.386	171.526	165.102	187.648	177.445	199.344	PF01119|PF13589	DNA mismatch repair protein, C-terminal domain|Histidine kinase-, DNA gyrase B-, and HSP90-like ATPase	GO:0005524|GO:0006298|GO:0030983
Lsat_1_v5_gn_1_31221.1	481.215	415.404	487.195	472.587	485.991	433.212	PF01490	Transmembrane amino acid transporter protein	none
Lsat_1_v5_gn_1_31280.1	4744.17	4942.32	4698.2	4751.68	4609.08	4730.8	PF00400	WD domain, G-beta repeat	GO:0005515
Lsat_1_v5_gn_1_31320.1	84.578	71.1486	83.984	92.3409	86.9513	61.6774	PF00271|PF00270	Helicase conserved C-terminal domain|DEAD/DEAH box helicase	GO:0003676|GO:0004386|GO:0005524|GO:0008026
Lsat_1_v5_gn_1_31341.1	769.446	882.065	723.712	865.75	817.152	885.914	PF03030	Inorganic H+ pyrophosphatase	GO:0004427|GO:0015992|GO:0016020|GO:0009678
Lsat_1_v5_gn_1_31380.1	612.103	611.648	593.243	546.05	568.815	598.11	PF02782|PF00370	FGGY family of carbohydrate kinases, C-terminal domain|FGGY family of carbohydrate kinases, N-terminal domain	GO:0005975|GO:0016773
Lsat_1_v5_gn_1_31481.1	175.781	116.601	175.756	129.06	123.823	145.961	PF13855|PF00560	Leucine rich repeat|Leucine Rich Repeat	GO:0005515
Lsat_1_v5_gn_1_31661.1	268.535	251.083	276.134	223.379	230.562	259.358	none	none	none
Lsat_1_v5_gn_1_31700.1	48.6624	77.193	52.6724	69.5051	62.477	56.5436	none	none	none
Lsat_1_v5_gn_1_31740.1	574.649	532.333	561.297	550.026	565.142	520.609	PF00069	Protein kinase domain	GO:0005524|GO:0004672|GO:0006468
Lsat_1_v5_gn_1_3180.1	92.3689	59.6967	99.6283	79.4235	103.296	54.2277	PF05340	Protein of unknown function (DUF740)	none
Lsat_1_v5_gn_1_31881.1	54.1334	58.6524	57.8769	59.5702	56.2733	65.67	none	none	none
Lsat_1_v5_gn_1_31961.1	26.4073	39.855	26.0847	32.7641	30.3791	38.7419	PF05903	PPPDE putative peptidase domain	none
Lsat_1_v5_gn_1_3200.1	541.527	520.279	525.55	535.134	548.385	539.888	PF10250	GDP-fucose protein O-fucosyltransferase	none
Lsat_1_v5_gn_1_32000.1	163.339	163.85	150.589	163.817	159.883	174.083	PF12110|PF04096	Nuclear protein 96|Nucleoporin autopeptidase	GO:0006810|GO:0005643
Lsat_1_v5_gn_1_32040.1	168.349	137.21	157.034	135.018	156.961	146.499	PF03469	XH domain	none
Lsat_1_v5_gn_1_32080.1	907.684	984.164	868.881	877.658	862.009	896.147	PF03470|PF03468|PF03469	XS zinc finger domain|XS domain|XH domain	none
Lsat_1_v5_gn_1_321.1	46.83	52.3409	52.1198	44.6733	50.3296	40.0189	PF05057	Putative serine esterase (DUF676)	none
Lsat_1_v5_gn_1_32101.1	625.855	607.509	625.769	609.594	635.93	681.559	PF04857	CAF1 family ribonuclease	GO:0005634
Lsat_1_v5_gn_1_32120.1	2740.9	2925	2418.3	2639.93	2676.89	3326.18	PF01248	Ribosomal protein L7Ae/L30e/S12e/Gadd45 family	none
Lsat_1_v5_gn_1_32141.1	1276.69	1469.55	1239.96	1315.5	1321.37	1229.88	PF02815	MIR domain	GO:0016020
Lsat_1_v5_gn_1_32200.1	2156.15	2155.48	2174.54	2046.22	1994.48	2049.23	PF06507|PF02362|PF02309	Auxin response factor|B3 DNA binding domain|AUX/IAA family	GO:0003677|GO:0005634|GO:0006355|GO:0009725
Lsat_1_v5_gn_1_3221.1	2190.54	2134.65	2179.24	2288.47	2272.69	1931.17	PF00125	Core histone H2A/H2B/H3/H4	GO:0003677
Lsat_1_v5_gn_1_32261.1	329.682	363.304	306.3	340.542	352.768	274.35	PF00010	Helix-loop-helix DNA-binding domain	GO:0046983
Lsat_1_v5_gn_1_32281.1	872.602	796.769	836.586	778.375	834.017	694.226	none	none	none
Lsat_1_v5_gn_1_32321.1	519.959	530.6	525.028	536.129	529.315	497.165	PF07647	SAM domain (Sterile alpha motif)	GO:0005515
Lsat_1_v5_gn_1_32360.1	567.291	545.557	527.411	515.276	552.233	469.122	none	none	none
Lsat_1_v5_gn_1_3240.1	8778.66	8221.19	8903	8048.86	8672.28	8763.39	PF00141	Peroxidase	GO:0006979|GO:0004601|GO:0020037|GO:0055114
Lsat_1_v5_gn_1_32600.1	627.815	481.84	649.822	495.411	635.382	575.155	PF03083	Sugar efflux transporter for intercellular exchange	GO:0016021
Lsat_1_v5_gn_1_32681.1	1178.57	1327.11	1172.29	1230.11	1182.59	1496.63	PF00849	RNA pseudouridylate synthase	GO:0009451|GO:0003723|GO:0009982|GO:0001522
Lsat_1_v5_gn_1_32701.1	1385.97	1333.78	1428.38	1567.68	1501.15	1519.77	PF00202	Aminotransferase class-III	GO:0030170|GO:0008483
Lsat_1_v5_gn_1_32721.1	1038.93	1166.01	1014.29	1066.3	1020.43	1048.02	PF13589	Histidine kinase-, DNA gyrase B-, and HSP90-like ATPase	none
Lsat_1_v5_gn_1_32740.1	2336.89	2239.96	2250.32	2343.08	2322.09	2401.22	PF05047	Mitochondrial ribosomal protein L51 / S25 / CI-B8 domain	none
Lsat_1_v5_gn_1_3281.1	404.871	440.301	419.354	459.685	462.473	358.881	PF00244	14-3-3 protein	none
Lsat_1_v5_gn_1_32961.1	35.2627	41.7346	37.4082	40.71	38.8992	26.3922	PF00403	Heavy-metal-associated domain	GO:0030001|GO:0046872
Lsat_1_v5_gn_1_32980.1	3636.92	4375.11	3509.01	4039.82	3955.01	3500.84	PF03214	Reversibly glycosylated polypeptide	GO:0030244|GO:0016866
Lsat_1_v5_gn_1_33001.1	46.0681	56.7609	47.4465	53.6149	47.0691	57.0491	none	none	none
Lsat_1_v5_gn_1_33020.1	563.438	586.103	567.277	560.947	555.908	554.956	PF00646|PF10442	F-box domain|FIST C domain	GO:0005515
Lsat_1_v5_gn_1_33080.1	31.2552	28.9644	30.5555	34.7507	31.9154	43.463	PF00571|PF00564	CBS domain|PB1 domain	GO:0005515
Lsat_1_v5_gn_1_33120.1	1735.59	1520.2	1787.83	1642.14	1653.38	1669.42	none	none	none
Lsat_1_v5_gn_1_3320.1	2231.8	2172.42	2363.4	2251.73	2231.38	2531.29	PF01474	Class-II DAHP synthetase family	GO:0003849|GO:0009073
Lsat_1_v5_gn_1_33201.1	238.461	258.509	243.633	242.247	254.356	289.544	PF01554	MatE	GO:0016020|GO:0006855|GO:0055085|GO:0015238|GO:0015297
Lsat_1_v5_gn_1_33221.1	222.063	265.431	217.608	214.446	216.894	257.954	none	none	none
Lsat_1_v5_gn_1_33240.1	1173.78	1112.3	1177.11	992.822	1312.7	764.141	PF00487	Fatty acid desaturase	GO:0006629
Lsat_1_v5_gn_1_33301.1	356.07	360.813	359.029	356.424	351.778	384.241	PF13259	Protein of unknown function (DUF4050)	none
Lsat_1_v5_gn_1_33321.1	2002.82	1994.63	1930.56	1812.9	1890.2	1998.61	PF00614|PF00168|PF12357	Phospholipase D Active site motif|C2 domain|Phospholipase D C terminal	GO:0003824|GO:0008152|GO:0005515
Lsat_1_v5_gn_1_3341.1	1174.27	1189.13	1098	1179.48	1236.87	1357.69	PF01092	Ribosomal protein S6e	GO:0003735|GO:0005840|GO:0006412|GO:0005622
Lsat_1_v5_gn_1_33441.1	460.342	419.585	457.635	440.816	494.582	322.596	PF00487	Fatty acid desaturase	GO:0006629
Lsat_1_v5_gn_1_33460.1	1932.47	1827.95	1905.37	1896.3	1949.04	1509.25	none	none	none
Lsat_1_v5_gn_1_33521.1	432.286	473.402	396.564	504.363	455.393	497.683	PF04003	Dip2/Utp12 Family	none
Lsat_1_v5_gn_1_33541.1	289.141	293.157	270.053	292.884	293.198	319.56	PF04003|PF00400	Dip2/Utp12 Family|WD domain, G-beta repeat	GO:0005515
Lsat_1_v5_gn_1_33581.1	523.069	635.36	505.865	619.53	546.699	611.773	PF02230	Phospholipase/Carboxylesterase	GO:0016787
Lsat_1_v5_gn_1_33661.1	1127.49	1113.92	1132.8	1134.8	1188.22	1003.01	PF00400	WD domain, G-beta repeat	GO:0005515
Lsat_1_v5_gn_1_33701.1	53.7125	48.2462	47.518	53.6162	47.1102	47.421	PF12697	Alpha/beta hydrolase family	none
Lsat_1_v5_gn_1_33720.1	176.784	153.54	158.663	149.913	166.091	152.639	PF00125	Core histone H2A/H2B/H3/H4	GO:0003677
Lsat_1_v5_gn_1_33740.1	58.7126	56.0007	60.2402	65.5294	64.8043	66.3339	PF12697	Alpha/beta hydrolase family	none
Lsat_1_v5_gn_1_33780.1	4429.2	4835.63	4471.15	4471.7	4379.76	5445.41	PF03219	TLC ATP/ADP transporter	GO:0005471|GO:0005524|GO:0006810|GO:0016021
Lsat_1_v5_gn_1_33801.1	361.565	480.247	340.314	444.792	383.672	461.939	none	none	none
Lsat_1_v5_gn_1_33901.1	236.693	240.53	226.079	244.237	236.813	253.074	PF08370|PF00005|PF01061	Plant PDR ABC transporter associated|ABC transporter|ABC-2 type transporter	GO:0005524|GO:0016887|GO:0016020
Lsat_1_v5_gn_1_33920.1	1309.8	1288.33	1330.17	1372.09	1403.02	1108.9	PF11145	Protein of unknown function (DUF2921)	none
Lsat_1_v5_gn_1_34020.1	53.0918	49.7128	50.6627	52.6213	49.4429	47.5954	none	none	none
Lsat_1_v5_gn_1_34040.1	156.977	183.085	152.29	173.746	170.585	185.431	PF08370|PF00005|PF01061	Plant PDR ABC transporter associated|ABC transporter|ABC-2 type transporter	GO:0005524|GO:0016887|GO:0016020
Lsat_1_v5_gn_1_34101.1	279.257	376.295	284.527	310.755	299.215	306.725	PF09336|PF00004	Vps4 C terminal oligomerisation domain|ATPase family associated with various cellular activities (AAA)	GO:0005524
Lsat_1_v5_gn_1_34140.1	10811.3	9832.8	11344.3	10361.2	10451.3	11292.9	none	none	none
Lsat_1_v5_gn_1_34180.1	959.933	989.157	959.409	1010.7	977.833	1058.26	PF01149|PF06831	Formamidopyrimidine-DNA glycosylase N-terminal domain|Formamidopyrimidine-DNA glycosylase H2TH domain	GO:0008270|GO:0003684|GO:0006284|GO:0016799|GO:0003906|GO:0006289
Lsat_1_v5_gn_1_34201.1	1766.32	1428.64	1834.54	1411.79	1535.99	1740.97	PF12697	Alpha/beta hydrolase family	none
Lsat_1_v5_gn_1_34301.1	1363.24	1396.38	1340.89	1374.08	1360.19	1328.43	PF02978|PF00448|PF02881	Signal peptide binding domain|SRP54-type protein, GTPase domain|SRP54-type protein, helical bundle domain	GO:0008312|GO:0048500|GO:0006614|GO:0005525
Lsat_1_v5_gn_1_34320.1	3619.64	3654.3	3533.34	3703.25	3655.63	3784.55	PF08082|PF08083	PRO8NT (NUC069), PrP8 N-terminal domain|PROCN (NUC071) domain	GO:0000398|GO:0005681
Lsat_1_v5_gn_1_34341.1	4843.55	5970.22	4935.66	5874.57	5267.85	5733.59	PF13855|PF00560	Leucine rich repeat|Leucine Rich Repeat	GO:0005515
Lsat_1_v5_gn_1_34361.1	5497.09	5369.46	5452.06	5198.45	5499.5	5337.93	PF04107	Glutamate-cysteine ligase family 2(GCS2)	GO:0006750|GO:0004357
Lsat_1_v5_gn_1_34380.1	134.253	135.377	140.68	114.165	117.743	184.129	PF14378	PAP2 superfamily	none
Lsat_1_v5_gn_1_34401.1	4072.62	3683.03	4206.18	3989.19	4166.12	2783.25	none	none	none
Lsat_1_v5_gn_1_34480.1	4045.73	4572.18	3935.85	4176.83	4469.22	3467.08	PF00487	Fatty acid desaturase	GO:0006629
Lsat_1_v5_gn_1_34581.1	108.505	106.702	110.59	122.127	114.402	61.1915	PF00320	GATA zinc finger	GO:0003700|GO:0008270|GO:0006355|GO:0043565
Lsat_1_v5_gn_1_34721.1	21.6975	28.1163	20.1577	25.8164	21.1647	27.8215	PF00847	AP2 domain	GO:0003700|GO:0006355
Lsat_1_v5_gn_1_34740.1	293.179	309.455	289.592	292.884	303.164	275.567	PF06747	CHCH domain	none
Lsat_1_v5_gn_1_34781.1	1796.49	1721.26	1789.46	1659.01	1724.97	1765.49	PF10469|PF00013	AKAP7 2'5' RNA ligase-like domain|KH domain	GO:0003723
Lsat_1_v5_gn_1_34800.1	167.77	146.029	159.46	145.943	172.385	117.464	none	none	none
Lsat_1_v5_gn_1_34820.1	846.841	960.329	816.707	993.827	884.116	982.224	none	none	none
Lsat_1_v5_gn_1_34841.1	2334.19	2547.67	2332.98	2481.08	2436.34	2338.3	PF08911|PF00638	NUP50 (Nucleoporin 50 kDa)|RanBP1 domain	GO:0005643|GO:0046907
Lsat_1_v5_gn_1_34861.1	4819.18	4817.69	4664.37	4759.62	4933.68	4477.9	PF00400|PF04053	WD domain, G-beta repeat|Coatomer WD associated region	GO:0005515|GO:0005198|GO:0006886|GO:0030117|GO:0016192
Lsat_1_v5_gn_1_35040.1	43.6388	27.7797	34.8798	33.7526	39.741	35.4148	none	none	none
Lsat_1_v5_gn_1_35061.1	1201.93	1063.31	1187.05	1251.96	1274.3	1150.56	none	none	none
Lsat_1_v5_gn_1_35161.1	93.2766	91.8902	99.0662	86.3699	95.1725	108.955	PF03398	Regulator of Vps4 activity in the MVB pathway	none
Lsat_1_v5_gn_1_35180.1	4309.12	4278.1	4206.93	3768.77	4338.06	4682.15	PF09072	Translation machinery associated TMA7	none
Lsat_1_v5_gn_1_3521.1	30.0786	31.7866	33.7626	30.7732	33.4767	45.8553	PF13855|PF13516|PF00560	Leucine rich repeat|Leucine Rich repeat|Leucine Rich Repeat	GO:0005515
Lsat_1_v5_gn_1_35241.1	13919	10620.8	13536.9	10783.1	15317.7	10246.6	PF03244	Photosystem I reaction centre subunit VI	GO:0009522|GO:0015979|GO:0009538
Lsat_1_v5_gn_1_35260.1	10334.9	9189.36	10356.3	9139.98	10922.3	8958.08	PF14159	Domain of unknown function (DUF4308)	none
Lsat_1_v5_gn_1_35280.1	221.793	228.357	209.203	231.332	233.928	194.68	PF13041|PF01535|PF14432	PPR repeat family|PPR repeat|DYW family of nucleic acid deaminases	none
Lsat_1_v5_gn_1_35300.1	1050.61	1056.66	1017.42	1002.75	1018.97	1036.06	PF12325|PF12329	TATA element modulatory factor 1 TATA binding|TATA element modulatory factor 1 DNA binding	none
Lsat_1_v5_gn_1_35320.1	29.0076	24.4655	33.6231	29.7864	29.7545	20.2034	none	none	none
Lsat_1_v5_gn_1_35361.1	412.918	344.772	428.877	403.091	399.897	323.951	PF04757|PF00854	Pex2 / Pex12 amino terminal region|POT family	GO:0005215|GO:0016020|GO:0006810
Lsat_1_v5_gn_1_35381.1	4440.24	4784.54	4429.5	4695.09	4577.89	4890.19	none	none	none
Lsat_1_v5_gn_1_35400.1	188.846	167.346	187.065	206.515	201.214	165.414	PF02309	AUX/IAA family	GO:0005634|GO:0006355
Lsat_1_v5_gn_1_35440.1	7640.46	8171.15	7511.62	7857.25	7526.73	8091.91	PF05199	GMC oxidoreductase	GO:0055114|GO:0016614
Lsat_1_v5_gn_1_35460.1	5487.46	5591.86	5468.86	5586.65	5422.48	5643.78	PF08700	Vps51/Vps67	none
Lsat_1_v5_gn_1_35540.1	1372.4	1573.53	1341.22	1451.51	1466.04	1617.91	PF00118|PF05199	TCP-1/cpn60 chaperonin family|GMC oxidoreductase	GO:0005524|GO:0044267|GO:0055114|GO:0016614
Lsat_1_v5_gn_1_35621.1	3651.54	3807.54	3411.22	3836.29	3711.21	4049.2	PF00956	Nucleosome assembly protein (NAP)	GO:0006334|GO:0005634
Lsat_1_v5_gn_1_35640.1	48.6935	58.2267	48.6762	53.614	50.1915	52.5353	none	none	none
Lsat_1_v5_gn_1_35700.1	307.504	345.392	314.942	342.53	328.289	276.765	none	none	none
Lsat_1_v5_gn_1_35720.1	191.616	192.115	168.749	167.784	172.02	180.907	none	none	none
Lsat_1_v5_gn_1_35820.1	597.857	659.507	598.597	602.646	620.737	553.272	PF12710|PF00122	haloacid dehalogenase-like hydrolase|E1-E2 ATPase	GO:0000166|GO:0046872
Lsat_1_v5_gn_1_35840.1	4853.48	5209.84	4879.84	4890.67	4900.81	4961.23	PF00069	Protein kinase domain	GO:0005524|GO:0006468|GO:0004672
Lsat_1_v5_gn_1_36001.1	61.274	62.733	57.3792	64.5416	62.6489	18.2551	none	none	none
Lsat_1_v5_gn_1_36021.1	335.893	380.024	332.252	361.39	351.045	375.63	PF00271|PF00270	Helicase conserved C-terminal domain|DEAD/DEAH box helicase	GO:0005524|GO:0003676|GO:0004386|GO:0008026
Lsat_1_v5_gn_1_36040.1	144.239	190.303	152.355	183.679	161.372	169.172	PF00067	Cytochrome P450	GO:0016705|GO:0055114|GO:0020037|GO:0009055|GO:0005506
Lsat_1_v5_gn_1_36061.1	576.047	732.764	524.404	677.114	589.316	667.28	PF00400|PF12265	WD domain, G-beta repeat|Histone-binding protein RBBP4 or subunit C of CAF1 complex	GO:0005515
Lsat_1_v5_gn_1_36080.1	2335.87	2284.98	2335.54	2371.87	2444.05	2184.19	PF05879	Root hair defective 3 GTP-binding protein (RHD3)	GO:0016817
Lsat_1_v5_gn_1_36141.1	637.318	634.474	632.964	621.508	577.791	775.57	PF00005|PF00664	ABC transporter|ABC transporter transmembrane region	GO:0016887|GO:0005524|GO:0016021|GO:0055085|GO:0042626|GO:0006810
Lsat_1_v5_gn_1_3621.1	367.296	401.318	373.33	405.075	357.719	469.478	none	none	none
Lsat_1_v5_gn_1_36260.1	211.48	208.837	186.78	226.372	205.648	171.855	PF00069	Protein kinase domain	GO:0004672|GO:0005524|GO:0006468
Lsat_1_v5_gn_1_36281.1	848.295	867.169	832.203	814.118	833.934	789.026	PF00076	RNA recognition motif. (a.k.a. RRM, RBD, or RNP domain)	GO:0003676
Lsat_1_v5_gn_1_36301.1	1105.71	1290.14	1047.02	1073.25	1153.26	637.215	PF03208	PRA1 family protein	none
Lsat_1_v5_gn_1_36320.1	1910.71	1973.6	1894.31	1865.52	1914.62	1969.54	PF00400	WD domain, G-beta repeat	GO:0005515
Lsat_1_v5_gn_1_36380.1	141.657	163.412	147.216	146.938	142.325	143.582	PF02701	Dof domain, zinc finger	GO:0008270|GO:0006355|GO:0003677
Lsat_1_v5_gn_1_36421.1	424.839	383.58	419.56	391.172	402.098	394.5	PF00240|PF00443	Ubiquitin family|Ubiquitin carboxyl-terminal hydrolase	GO:0005515|GO:0006511|GO:0004221
Lsat_1_v5_gn_1_36441.1	2049.61	2122.36	1994.44	2094.87	2041.81	1979.39	PF05773	RWD domain	GO:0005515
Lsat_1_v5_gn_1_36500.1	120.154	119.023	119.902	135.029	119.446	143.817	none	none	none
Lsat_1_v5_gn_1_36520.1	1558.99	1671.3	1580.54	1474.35	1489.53	1705.85	PF03357	Snf7	GO:0015031
Lsat_1_v5_gn_1_36540.1	179.031	169.913	178.167	155.868	173.666	164.174	PF01546|PF07687	Peptidase family M20/M25/M40|Peptidase dimerisation domain	GO:0016787|GO:0008152
Lsat_1_v5_gn_1_36561.1	29.1644	34.3827	29.9968	31.7698	32.7716	34.3921	PF02485	Core-2/I-Branching enzyme	GO:0016020|GO:0008375
Lsat_1_v5_gn_1_36600.1	874.266	971.015	864.429	945.172	907.688	1166.14	PF05958	tRNA (Uracil-5-)-methyltransferase	GO:0008173|GO:0006396
Lsat_1_v5_gn_1_36740.1	1288.84	1288.24	1303.01	1319.47	1281.75	1186.32	PF03985	Paf1	none
Lsat_1_v5_gn_1_36780.1	18.8798	27.5601	15.9101	20.8515	17.3767	16.0415	PF02668	Taurine catabolism dioxygenase TauD, TfdA family	GO:0055114|GO:0016491
Lsat_1_v5_gn_1_36801.1	233.68	249.335	228.563	240.265	229.915	242.034	PF07714	Protein tyrosine kinase	GO:0006468|GO:0004672
Lsat_1_v5_gn_1_36821.1	45.31	39.6239	51.5658	40.6991	53.5445	49.165	PF03727|PF00349	Hexokinase	GO:0005975|GO:0016773|GO:0005524
Lsat_1_v5_gn_1_36841.1	1192.06	1112.56	1186.58	1058.35	1177.46	1175.83	PF04928|PF01909|PF04926	Poly(A) polymerase central domain|Nucleotidyltransferase domain|Poly(A) polymerase predicted RNA binding domain	GO:0004652|GO:0043631|GO:0016779|GO:0003723|GO:0005634
Lsat_1_v5_gn_1_36920.1	23.005	15.7715	24.286	26.8132	26.8966	14.5188	none	none	none
Lsat_1_v5_gn_1_36941.1	8224.08	8354.65	8275.86	8023.05	8056.86	7953	PF03949|PF00390	Malic enzyme, NAD binding domain|Malic enzyme, N-terminal domain	GO:0055114|GO:0051287|GO:0016616
Lsat_1_v5_gn_1_37000.1	106.568	110.902	91.3652	99.2809	89.6155	114.927	none	none	none
Lsat_1_v5_gn_1_3701.1	169.533	224.396	162.563	203.538	187.416	132.673	PF04674	Phosphate-induced protein 1 conserved region	none
Lsat_1_v5_gn_1_37021.1	91.0614	94.4112	81.8445	96.3099	93.8056	62.3472	none	none	none
Lsat_1_v5_gn_1_37041.1	38.8077	38.7786	36.2853	33.7541	39.8065	16.4152	PF05553	Cotton fibre expressed protein	none
Lsat_1_v5_gn_1_37061.1	21.0883	19.6294	24.6019	12.8945	16.5305	26.5969	PF05553	Cotton fibre expressed protein	none
Lsat_1_v5_gn_1_37081.1	248.561	277.779	244.799	261.114	242.798	276.195	PF01852|PF00046|PF08670	START domain|Homeobox domain|MEKHLA domain	GO:0006355|GO:0043565|GO:0003700
Lsat_1_v5_gn_1_37120.1	45.0014	7.38325	54.1391	3.94797	2.21344	14.5393	PF02450	Lecithin:cholesterol acyltransferase	GO:0008374|GO:0006629
Lsat_1_v5_gn_1_37181.1	501.355	532.037	512.91	523.221	497.976	539.287	PF00481	Protein phosphatase 2C	GO:0003824
Lsat_1_v5_gn_1_3720.1	78.3172	82.5773	73.9693	93.3353	90.1037	56.4945	PF04674	Phosphate-induced protein 1 conserved region	none
Lsat_1_v5_gn_1_37201.1	222.153	270.358	234.422	246.218	238.974	330.564	PF08242	Methyltransferase domain	none
Lsat_1_v5_gn_1_37241.1	55.6164	60.1749	59.0513	58.5748	49.9462	82.6234	none	none	none
Lsat_1_v5_gn_1_37260.1	1238.66	1316.72	1243.66	1286.71	1260.37	1376.29	PF00462	Glutaredoxin	GO:0015035|GO:0045454|GO:0009055
Lsat_1_v5_gn_1_37441.1	27.7093	32.8279	29.5094	29.7841	27.2729	33.8654	none	none	none
Lsat_1_v5_gn_1_37481.1	361.04	321.878	363.017	338.555	370.373	235.522	PF08381|PF13713	Transcription factor regulating root and shoot growth via Pin3|Transcription factor BRX N-terminal domain	none
Lsat_1_v5_gn_1_37500.1	771.136	695.098	828.758	801.213	784.4	870.865	none	none	none
Lsat_1_v5_gn_1_37680.1	34.9874	34.598	39.5978	31.7665	31.8564	32.7667	PF00226	DnaJ domain	none
Lsat_1_v5_gn_1_37760.1	80.2197	54.7974	79.0189	63.5379	74.8504	39.9496	PF06075	Plant protein of unknown function (DUF936)	none
Lsat_1_v5_gn_1_37780.1	701.751	760.328	670.839	704.907	709.776	729.308	PF00957|PF13774	Synaptobrevin|Regulated-SNARE-like domain	GO:0016192|GO:0016021
Lsat_1_v5_gn_1_37821.1	1543.61	1570.75	1510.48	1555.76	1535.36	1465.93	PF00076	RNA recognition motif. (a.k.a. RRM, RBD, or RNP domain)	GO:0003676
Lsat_1_v5_gn_1_37841.1	56.0338	74.4499	60.2251	59.5669	60.087	63.9853	PF06200|PF09425	tify domain|Divergent CCT motif	GO:0005515
Lsat_1_v5_gn_1_37860.1	836.732	865.68	816.435	804.188	827.822	840.442	PF03081	Exo70 exocyst complex subunit	GO:0000145|GO:0006887
Lsat_1_v5_gn_1_37881.1	674.791	710.852	664.319	637.391	677.781	734.184	PF06814	Lung seven transmembrane receptor	GO:0016021
Lsat_1_v5_gn_1_37901.1	156.887	159.245	156.934	147.928	165.397	138.914	PF01423	LSM domain	none
Lsat_1_v5_gn_1_37941.1	149.094	169.555	145.143	161.832	153.776	165.641	PF13768|PF00334	von Willebrand factor type A domain|Nucleoside diphosphate kinase	GO:0006183|GO:0006165|GO:0006241|GO:0006228|GO:0004550|GO:0005524
Lsat_1_v5_gn_1_37961.1	1401.5	1612.43	1392.07	1525.98	1546.92	1269.08	PF00253	Ribosomal protein S14p/S29e	GO:0006412|GO:0005622|GO:0005840|GO:0003735
Lsat_1_v5_gn_1_37980.1	3895.76	4189.25	3828.99	4059.68	4004.42	4277.28	PF00227|PF10584	Proteasome subunit|Proteasome subunit A N-terminal signature	GO:0004298|GO:0005839|GO:0051603|GO:0006511|GO:0019773|GO:0004175
Lsat_1_v5_gn_1_38001.1	2435.6	2558.39	2393.27	2522.78	2498.75	2683.72	PF02824|PF01926	TGS domain|50S ribosome-binding GTPase	GO:0005525
Lsat_1_v5_gn_1_38060.1	409.936	462.579	392.575	422.944	403.519	451.313	PF03847	Transcription initiation factor TFIID subunit A	GO:0005669|GO:0006352
Lsat_1_v5_gn_1_38141.1	296.786	449.94	276.677	376.283	315.721	512.403	PF00847	AP2 domain	GO:0006355|GO:0003700
Lsat_1_v5_gn_1_38200.1	811.186	867.087	842.574	825.041	817.168	743.071	none	none	none
Lsat_1_v5_gn_1_38241.1	400.241	383.418	417.879	384.223	391.456	352.001	PF13328|PF04607	HD domain|Region found in RelA / SpoT proteins	GO:0015969
Lsat_1_v5_gn_1_38321.1	181.35	150.66	170.345	158.851	166.836	139.494	PF00305|PF01477	Lipoxygenase|PLAT/LH2 domain	GO:0055114|GO:0016702|GO:0046872|GO:0005515
Lsat_1_v5_gn_1_38361.1	237.102	255.382	234.579	221.394	211.411	313.267	PF13812|PF13041|PF12854	Pentatricopeptide repeat domain|PPR repeat family|PPR repeat	none
Lsat_1_v5_gn_1_38380.1	832.023	922.67	793.864	865.746	843.77	932.552	PF12678	RING-H2 zinc finger	none
Lsat_1_v5_gn_1_38401.1	538.79	563.706	532.675	556.976	533.751	636.729	PF01699	Sodium/calcium exchanger protein	GO:0016021|GO:0055085
Lsat_1_v5_gn_1_3841.1	519.648	485.738	509.979	501.378	513.341	488.059	none	none	none
Lsat_1_v5_gn_1_38480.1	20045.6	21228.1	19259.8	21470.9	21202.8	23210.4	PF00318	Ribosomal protein S2	GO:0003735|GO:0005622|GO:0006412|GO:0005840
Lsat_1_v5_gn_1_38501.1	1193.98	1202.46	1160.47	1102.04	1135.45	1233.6	PF02383	SacI homology domain	GO:0042578
Lsat_1_v5_gn_1_38541.1	105.315	100.531	92.8216	97.2979	99.0667	73.397	PF00657	GDSL-like Lipase/Acylhydrolase	GO:0006629|GO:0016788
Lsat_1_v5_gn_1_38561.1	35.7522	37.6303	38.01	32.7568	35.6915	49.213	PF00847	AP2 domain	GO:0003700|GO:0006355
Lsat_1_v5_gn_1_3860.1	90.6445	79.9532	89.4498	95.318	91.5174	59.5919	PF01429	Methyl-CpG binding domain	GO:0005634|GO:0003677
Lsat_1_v5_gn_1_38720.1	222.383	166.396	230.133	210.477	204.731	267.463	PF01333	Apocytochrome F, C-terminal	GO:0015979|GO:0009055|GO:0020037|GO:0031361|GO:0005506
Lsat_1_v5_gn_1_3881.1	642.631	596.92	647.758	602.645	615.364	559.085	PF03441|PF00875|PF12546	FAD binding domain of DNA photolyase|DNA photolyase|Blue/Ultraviolet sensing protein C terminal	GO:0006281|GO:0003913
Lsat_1_v5_gn_1_39161.1	306.736	314.042	272.989	276	289.284	364.254	PF01008	Initiation factor 2 subunit family	GO:0044237
Lsat_1_v5_gn_1_39180.1	1445.7	1507.48	1425.42	1351.24	1384.48	1482.01	PF01504|PF00118|PF01363	Phosphatidylinositol-4-phosphate 5-Kinase|TCP-1/cpn60 chaperonin family|FYVE zinc finger	GO:0046488|GO:0016307|GO:0044267|GO:0005524|GO:0046872
Lsat_1_v5_gn_1_39321.1	389.173	423.446	378.919	395.147	382.291	332.255	PF04043|PF01095	Plant invertase/pectin methylesterase inhibitor|Pectinesterase	GO:0030599|GO:0004857|GO:0005618|GO:0042545
Lsat_1_v5_gn_1_39341.1	36.4807	30.2012	35.3062	23.8175	20.8459	42.8872	PF13639	Ring finger domain	GO:0008270|GO:0005515
Lsat_1_v5_gn_1_39361.1	290.068	311.003	285.874	319.695	311.572	270.253	PF07891	Protein of unknown function (DUF1666)	none
Lsat_1_v5_gn_1_39381.1	232.989	201.867	231.27	231.331	219.297	211.075	none	none	none
Lsat_1_v5_gn_1_39440.1	221.835	198.86	225.805	223.387	222.408	216.271	PF12906	RING-variant domain	GO:0008270
Lsat_1_v5_gn_1_39460.1	3947.28	3982.06	3760.12	4117.26	4068.43	4364.4	none	none	none
Lsat_1_v5_gn_1_39481.1	2338.85	2256.5	2276.88	2379.81	2406.69	2366.67	PF13883	Pyridoxamine 5'-phosphate oxidase	none
Lsat_1_v5_gn_1_39500.1	100.496	84.7426	104.617	101.27	105.239	86.4384	PF02485	Core-2/I-Branching enzyme	GO:0016020|GO:0008375
Lsat_1_v5_gn_1_39541.1	886.481	469.038	1013.24	516.253	567.701	760.314	none	none	none
Lsat_1_v5_gn_1_39580.1	788.963	864.223	792.763	778.372	768.238	1040.29	PF01423	LSM domain	none
Lsat_1_v5_gn_1_39601.1	135.797	142.667	138.819	137.01	133.201	134.68	PF02826|PF00389|PF01842	D-isomer specific 2-hydroxyacid dehydrogenase, NAD binding domain|D-isomer specific 2-hydroxyacid dehydrogenase, catalytic domain|ACT domain	GO:0055114|GO:0016616|GO:0048037|GO:0008152|GO:0051287|GO:0016597
Lsat_1_v5_gn_1_39620.1	2858.63	1579.85	3114.3	1801.97	2495.93	1934.98	PF00069	Protein kinase domain	GO:0005524|GO:0004672|GO:0006468
Lsat_1_v5_gn_1_39720.1	2374.4	2366	2354.87	2295.42	2404.4	2221.91	PF01699	Sodium/calcium exchanger protein	GO:0016021|GO:0055085
Lsat_1_v5_gn_1_39760.1	2050.3	1787.79	2085.3	1941.97	2072.4	1894.88	PF07714|PF08263|PF13855	Protein tyrosine kinase|Leucine rich repeat N-terminal domain|Leucine rich repeat	GO:0006468|GO:0004672
Lsat_1_v5_gn_1_39781.1	2115.89	2397.15	2106.05	2165.36	2172.03	2162.83	PF00004	ATPase family associated with various cellular activities (AAA)	GO:0005524
Lsat_1_v5_gn_1_3980.1	404.013	407.448	386.59	426.918	408.179	433.984	PF08241	Methyltransferase domain	GO:0008152|GO:0008168
Lsat_1_v5_gn_1_39801.1	196.617	205.936	190.436	214.454	202.549	215.194	PF13812|PF13041|PF01535	Pentatricopeptide repeat domain|PPR repeat family|PPR repeat	none
Lsat_1_v5_gn_1_39821.1	659.999	603.112	658.487	664.204	645.825	619.481	PF03110	SBP domain	GO:0005634|GO:0003677
Lsat_1_v5_gn_1_39880.1	364.829	445.791	367.896	425.929	409.836	321.266	PF07714	Protein tyrosine kinase	GO:0006468|GO:0004672
Lsat_1_v5_gn_1_39900.1	1494.11	1576.62	1444.62	1489.24	1517.87	1448.23	PF03151	Triose-phosphate Transporter family	none
Lsat_1_v5_gn_1_39920.1	512.665	460.353	498.484	525.21	519.499	453.984	PF08698	Fcf2 pre-rRNA processing	none
Lsat_1_v5_gn_1_39941.1	209.42	174.632	198.203	174.734	187.375	154.459	PF03822|PF00069	NAF domain|Protein kinase domain	GO:0007165|GO:0006468|GO:0005524|GO:0004672
Lsat_1_v5_gn_1_39980.1	569.128	619.278	573.068	660.236	597.788	638.398	PF01416	tRNA pseudouridine synthase	GO:0003723|GO:0009451|GO:0009982|GO:0001522
Lsat_1_v5_gn_1_40001.1	363.568	363.873	352.858	371.318	359.397	401.289	none	none	none
Lsat_1_v5_gn_1_40040.1	198.474	242.903	191.524	227.362	219.388	196.923	PF12002|PF00004|PF00627	MgsA AAA+ ATPase C terminal|ATPase family associated with various cellular activities (AAA)|UBA/TS-N domain	GO:0005524|GO:0005515
Lsat_1_v5_gn_1_40080.1	363.827	429.45	363.029	425.93	397.584	352.008	PF00689|PF00069	Cation transporting ATPase, C-terminus|Protein kinase domain	GO:0005524|GO:0006468|GO:0004672
Lsat_1_v5_gn_1_40161.1	113.339	62.6398	120.95	70.481	68.1631	64.6125	none	none	none
Lsat_1_v5_gn_1_40201.1	2292.62	2597.2	2297.3	2411.58	2281.58	2677.18	none	none	none
Lsat_1_v5_gn_1_40220.1	700.853	725.88	676.381	702.923	700.659	674.869	PF00098|PF05833|PF05670|PF11923	Zinc knuckle|Fibronectin-binding protein A N-terminus (FbpA)|Domain of unknown function (DUF814)|Domain of unknown function (DUF3441)	GO:0003676|GO:0008270
Lsat_1_v5_gn_1_40241.1	4794.66	4661.55	5011.05	4435.95	4510.01	5193.03	PF00575	S1 RNA binding domain	GO:0003723
Lsat_1_v5_gn_1_40281.1	1128.82	1147.01	1208.96	1151.68	1125.55	1173.04	PF00070|PF07992|PF02852	Pyridine nucleotide-disulphide oxidoreductase|Pyridine nucleotide-disulphide oxidoreductase, dimerisation domain	GO:0050660|GO:0055114|GO:0016491|GO:0005737|GO:0045454
Lsat_1_v5_gn_1_40301.1	28.2289	18.4796	25.669	14.8804	21.2536	23.1531	PF00481	Protein phosphatase 2C	GO:0003824
Lsat_1_v5_gn_1_40321.1	1912.74	2015.55	1879.81	1933.04	1937.51	1787.37	PF12624|PF06101|PF06650	N-terminal region of Chorein, a TM vesicle-mediated sorter|Plant protein of unknown function (DUF946)|Protein of unknown function (DUF1162)	none
Lsat_1_v5_gn_1_40420.1	228.038	222.824	258.568	220.402	202.234	307.357	PF00295	Glycosyl hydrolases family 28	GO:0005975|GO:0004650
Lsat_1_v5_gn_1_40460.1	39.6406	27.5497	35.1694	28.7863	42.3327	16.1385	PF00295	Glycosyl hydrolases family 28	GO:0004650|GO:0005975
Lsat_1_v5_gn_1_40580.1	130.888	119.131	131.587	139	131.773	123.457	PF03859|PF00612|PF00023|PF01833	CG-1 domain|IQ calmodulin-binding motif|Ankyrin repeat|IPT/TIG domain	GO:0003677|GO:0005634|GO:0005515
Lsat_1_v5_gn_1_4060.1	1084.95	1089.87	1069.29	1067.29	1057.76	1186.29	PF10358	N-terminal C2 in EEIG1 and EHBP1 proteins	none
Lsat_1_v5_gn_1_40601.1	131.055	152.968	136.262	164.82	142.432	111.262	PF14380	Wall-associated receptor kinase C-terminal	none
Lsat_1_v5_gn_1_40641.1	3257.6	3108.78	3248.68	3173.08	3357.2	3065.18	PF00025	ADP-ribosylation factor family	GO:0005525
Lsat_1_v5_gn_1_40680.1	469.611	510.618	446.43	458.686	435.481	452.863	none	none	none
Lsat_1_v5_gn_1_40720.1	2527.33	2408.24	2497.33	2456.26	2593.34	2228.52	PF07779	10 TM Acyl Transferase domain found in Cas1p	none
Lsat_1_v5_gn_1_40801.1	181.885	174.507	186.618	179.702	171.254	175.523	none	none	none
Lsat_1_v5_gn_1_4081.1	144.594	144.106	130.783	126.084	136.303	137.241	PF13881	Ubiquitin-2 like Rad60 SUMO-like	none
Lsat_1_v5_gn_1_40861.1	173.538	164.364	182.183	207.509	181.974	197.427	none	none	none
Lsat_1_v5_gn_1_40980.1	95.9436	97.61	97.2331	90.3443	91.308	93.6644	PF01494	FAD binding domain	none
Lsat_1_v5_gn_1_41000.1	619.793	644.826	635.466	657.255	633.626	610.745	PF00179	Ubiquitin-conjugating enzyme	GO:0016881
Lsat_1_v5_gn_1_4101.1	672.664	749.783	669.691	783.35	758.725	561.052	none	none	none
Lsat_1_v5_gn_1_41060.1	427.982	416.638	451.521	426.914	410.346	485.461	PF12617	Iron-Sulfur binding protein C terminal	none
Lsat_1_v5_gn_1_41100.1	560.065	559.126	578.948	495.414	503.976	588.291	PF01590|PF00989|PF00512|PF00360|PF02518|PF08446	GAF domain|PAS fold|His Kinase A (phospho-acceptor) domain|Phytochrome region|Histidine kinase-, DNA gyrase B-, and HSP90-like ATPase	GO:0005515|GO:0006355|GO:0007165|GO:0000155|GO:0016020|GO:0018298|GO:0009584|GO:0005524
Lsat_1_v5_gn_1_41141.1	418.564	394.168	430.358	425.924	414.256	437.175	PF02786	Carbamoyl-phosphate synthase L chain, ATP binding domain	GO:0005524
Lsat_1_v5_gn_1_41201.1	961.115	969.533	935.917	969.994	964.177	937.306	PF13426|PF07714	PAS domain|Protein tyrosine kinase	GO:0006468|GO:0004672
Lsat_1_v5_gn_1_41381.1	1856.67	1994.53	1755.26	1720.57	1815.52	2258.19	none	none	none
Lsat_1_v5_gn_1_41500.1	51.2737	43.8409	49.6355	46.6623	43.2684	44.5047	PF00378	Enoyl-CoA hydratase/isomerase family	GO:0008152|GO:0003824
Lsat_1_v5_gn_1_41580.1	368.82	362.207	349.341	347.488	347.988	350.553	PF00481	Protein phosphatase 2C	GO:0003824
Lsat_1_v5_gn_1_4160.1	162.275	110.5	179.234	103.24	113.917	131.748	PF13792|PF00916|PF01740	Sulfate transporter N-terminal domain with GLY motif|Sulfate transporter family|STAS domain	GO:0015116|GO:0016021|GO:0008272
Lsat_1_v5_gn_1_41680.1	606.947	589.396	610.766	617.541	653.626	533.336	none	none	none
Lsat_1_v5_gn_1_4180.1	2135.1	2113.51	2173.3	2057.14	2201.09	1962.54	PF01190	Pollen proteins Ole e I like	none
Lsat_1_v5_gn_1_41821.1	873.17	859.941	854.444	879.646	865.893	907.035	PF05212	Protein of unknown function (DUF707)	none
Lsat_1_v5_gn_1_41861.1	74.2164	79.6108	69.6518	72.4722	72.981	100.851	PF00439	Bromodomain	GO:0005515
Lsat_1_v5_gn_1_41900.1	13557	13791.9	13474.8	14763.4	14877.9	13938.2	PF00071	Ras family	GO:0005525|GO:0007264
Lsat_1_v5_gn_1_41920.1	320.685	315.769	306.393	334.586	316.783	323.864	PF13041|PF01535	PPR repeat family|PPR repeat	none
Lsat_1_v5_gn_1_4200.1	422.861	505.924	412.506	437.836	401.129	480.158	PF00300	Histidine phosphatase superfamily (branch 1)	none
Lsat_1_v5_gn_1_42021.1	547.814	554.809	572.133	593.714	584.964	538.003	PF03372	Endonuclease/Exonuclease/phosphatase family	none
Lsat_1_v5_gn_1_42061.1	26.662	29.5829	18.7482	24.8202	21.1111	30.2401	PF02373	JmjC domain, hydroxylase	GO:0005515
Lsat_1_v5_gn_1_42081.1	234.016	243.61	243.743	260.124	241.361	256.285	PF00453	Ribosomal protein L20	GO:0003735|GO:0005622|GO:0005840|GO:0006412|GO:0019843
Lsat_1_v5_gn_1_42121.1	42.9191	43.5869	44.0988	43.6847	34.7085	50.5991	none	none	none
Lsat_1_v5_gn_1_42160.1	294.959	343.762	296.117	314.727	306.877	306.79	PF02190	ATP-dependent protease La (LON) domain	GO:0004176|GO:0006508
Lsat_1_v5_gn_1_4221.1	123.736	139.415	130.419	131.055	123.299	112.762	PF00650|PF03765	CRAL/TRIO domain|CRAL/TRIO, N-terminal domain	none
Lsat_1_v5_gn_1_4241.1	346.927	397.938	345.588	369.333	345.632	378.807	PF13087|PF13086	AAA domain	none
Lsat_1_v5_gn_1_42601.1	127.925	120.47	129.838	125.096	131.065	117.845	PF07714|PF14299|PF00069	Protein tyrosine kinase|Phloem protein 2|Protein kinase domain	GO:0006468|GO:0004672|GO:0005524
Lsat_1_v5_gn_1_4261.1	624.787	658.293	648.184	641.367	652.716	608.047	PF00400	WD domain, G-beta repeat	GO:0005515
Lsat_1_v5_gn_1_42621.1	17.1945	26.7618	21.4893	25.8165	21.1671	34.0293	PF14299|PF00069|PF07714	Phloem protein 2|Protein kinase domain|Protein tyrosine kinase	GO:0004672|GO:0006468|GO:0005524
Lsat_1_v5_gn_1_42641.1	545.89	536.834	558.233	555.984	523.831	608.303	PF00069|PF14299	Protein kinase domain|Phloem protein 2	GO:0005524|GO:0006468|GO:0004672
Lsat_1_v5_gn_1_42781.1	1018.77	800.218	1053.82	871.702	967.413	612.546	none	none	none
Lsat_1_v5_gn_1_42821.1	1152.91	1215.33	1067.63	1131.83	1209.76	504.714	none	none	none
Lsat_1_v5_gn_1_42841.1	153.163	141.372	149.822	130.055	157.089	119.371	PF07714|PF00069	Protein tyrosine kinase|Protein kinase domain	GO:0006468|GO:0004672|GO:0005524
Lsat_1_v5_gn_1_42900.1	3572.6	3855.48	3504.93	3659.57	3595.41	3863.02	PF06465|PF06461|PF00271|PF00176|PF00628|PF00385	Domain of Unknown Function (DUF1087)|Domain of Unknown Function (DUF1086)|Helicase conserved C-terminal domain|SNF2 family N-terminal domain|PHD-finger|Chromo (CHRromatin Organisation MOdifier) domain	GO:0004386|GO:0005524|GO:0003676|GO:0003677|GO:0005515
Lsat_1_v5_gn_1_42920.1	327.429	311.187	324.83	312.741	313.783	268.036	PF12352	Snare region anchored in the vesicle membrane C-terminus	none
Lsat_1_v5_gn_1_42940.1	69.474	58.7784	65.3879	61.5556	67.9861	34.2943	none	none	none
Lsat_1_v5_gn_1_43100.1	189.145	202.799	181.367	185.655	185.704	230.544	PF06200	tify domain	none
Lsat_1_v5_gn_1_43120.1	282.277	270.737	281.243	298.846	295.621	236.151	PF12554	Mitotic-spindle organizing gamma-tubulin ring associated	none
Lsat_1_v5_gn_1_43161.1	285.294	266.328	278.772	251.178	280.251	318.716	PF01061|PF08370|PF00005	ABC-2 type transporter|Plant PDR ABC transporter associated|ABC transporter	GO:0016020|GO:0005524|GO:0016887
Lsat_1_v5_gn_1_43181.1	66.5754	47.2245	74.5766	52.6155	53.1807	41.3243	none	none	none
Lsat_1_v5_gn_1_4321.1	1047.92	1204.96	1023.95	1097.08	1122.69	916.18	PF14310|PF01915|PF00933	Fibronectin type III-like domain|Glycosyl hydrolase family 3 C-terminal domain|Glycosyl hydrolase family 3 N terminal domain	GO:0004553|GO:0005975
Lsat_1_v5_gn_1_43320.1	156.638	165.335	147.489	161.83	153.7	197.958	PF13962	Domain of unknown function	none
Lsat_1_v5_gn_1_43360.1	740.605	756.233	777.922	816.109	777.591	750.626	PF13259	Protein of unknown function (DUF4050)	none
Lsat_1_v5_gn_1_43380.1	762.498	626.036	789.069	776.396	753.275	661.365	PF12937|PF13516	F-box-like|Leucine Rich repeat	none
Lsat_1_v5_gn_1_43440.1	174.112	163.867	166.613	158.85	169.907	142.254	PF00957|PF13774	Synaptobrevin|Regulated-SNARE-like domain	GO:0016192|GO:0016021
Lsat_1_v5_gn_1_43561.1	270.583	278.137	269.616	288.915	283.333	280.21	PF13962	Domain of unknown function	none
Lsat_1_v5_gn_1_4360.1	2371.17	2484.73	2357.11	2462.22	2396.67	2590.47	PF00231	ATP synthase	GO:0015986|GO:0046933|GO:0046961|GO:0045261
Lsat_1_v5_gn_1_43600.1	142.683	170.708	133	150.911	138.462	151.496	PF02362	B3 DNA binding domain	GO:0006355|GO:0003677
Lsat_1_v5_gn_1_43720.1	401.911	443.195	399.317	421.952	433.411	409.109	PF01762|PF13334	Galactosyltransferase|Domain of unknown function (DUF4094)	GO:0008378|GO:0016020|GO:0006486
Lsat_1_v5_gn_1_43760.1	1649.53	1737.4	1610.67	1584.55	1607.67	1593.98	PF00240	Ubiquitin family	GO:0005515
Lsat_1_v5_gn_1_43780.1	745.919	757.438	734.475	684.054	715.846	718.261	PF00856|PF13832|PF13831	SET domain|PHD-zinc-finger like domain|PHD-finger	GO:0005515
Lsat_1_v5_gn_1_43821.1	346.271	314.524	343.427	355.436	344.266	319.199	PF05536	Neurochondrin	none
Lsat_1_v5_gn_1_43841.1	24.933	29.6052	22.6951	21.8368	22.7075	30.3023	none	none	none
Lsat_1_v5_gn_1_43881.1	167.406	181.975	163.734	191.618	183.52	218.738	PF00347	Ribosomal protein L6	GO:0005840|GO:0019843|GO:0006412|GO:0003735
Lsat_1_v5_gn_1_43901.1	1371.6	1459.46	1359.53	1421.73	1387.57	1444.23	PF04802	Component of IIS longevity pathway SMK-1	none
Lsat_1_v5_gn_1_43921.1	13261.8	14800.1	12106.9	13244.3	13026.9	16831.7	PF01779	Ribosomal L29e protein family	GO:0006412|GO:0005840|GO:0003735|GO:0005622
Lsat_1_v5_gn_1_43941.1	773.014	723.155	779.323	697.955	728.806	707.087	PF00612|PF00023|PF03859	IQ calmodulin-binding motif|Ankyrin repeat|CG-1 domain	GO:0005515|GO:0005634|GO:0003677
Lsat_1_v5_gn_1_43980.1	296.642	249.926	311.336	273.028	281.092	208.243	PF00501|PF13193	AMP-binding enzyme|Domain of unknown function (DUF4009)	GO:0008152|GO:0003824
Lsat_1_v5_gn_1_44000.1	29.4992	34.0958	26.308	23.8201	21.727	42.1165	PF14299	Phloem protein 2	none
Lsat_1_v5_gn_1_44021.1	359.353	305.699	365.325	335.574	355.724	338.929	none	none	none
Lsat_1_v5_gn_1_44040.1	500.099	470.734	498.521	499.393	476.673	498.892	PF01398	JAB1/Mov34/MPN/PAD-1 ubiquitin protease	GO:0005515
Lsat_1_v5_gn_1_44060.1	22.2671	29.9865	25.6629	37.7406	30.534	27.0179	PF00249	Myb-like DNA-binding domain	GO:0003682
Lsat_1_v5_gn_1_44081.1	230.126	239.001	235.315	235.299	235.302	244.71	PF14383|PF14309	DUF761-associated sequence motif|Domain of unknown function (DUF4378)	none
Lsat_1_v5_gn_1_44140.1	1591.39	1699.95	1584.65	1663.98	1699.19	1565.16	PF01749|PF00514	Importin beta binding domain|Armadillo/beta-catenin-like repeat	GO:0005737|GO:0005634|GO:0008565|GO:0006606|GO:0005515
Lsat_1_v5_gn_1_44200.1	156.178	181.368	150.612	171.763	169.16	136.784	PF04833	COBRA-like protein	none
Lsat_1_v5_gn_1_44261.1	338.342	330.669	328.306	299.828	312.909	343.542	PF00249|PF00072	Myb-like DNA-binding domain|Response regulator receiver domain	GO:0003682|GO:0006355|GO:0000156|GO:0000160
Lsat_1_v5_gn_1_44521.1	119.872	114.454	119.466	121.125	114.132	127.504	PF05623	Protein of unknown function (DUF789)	none
Lsat_1_v5_gn_1_4460.1	2176.61	2094.06	2193.82	2184.22	2180.48	1930.87	PF00847	AP2 domain	GO:0003700|GO:0006355
Lsat_1_v5_gn_1_44761.1	27.2261	21.4352	26.0331	24.8201	25.9367	21.6927	PF05183	RNA dependent RNA polymerase	GO:0003968
Lsat_1_v5_gn_1_44781.1	157.842	208.171	159.554	197.58	172.816	164.688	PF03105	SPX domain	none
Lsat_1_v5_gn_1_44961.1	84.4316	106.269	84.0911	100.279	88.1891	108.842	PF12854|PF13041|PF14432|PF01535	PPR repeat|PPR repeat family|DYW family of nucleic acid deaminases	none
Lsat_1_v5_gn_1_45000.1	37.7312	44.7509	33.3233	40.7062	40.3597	45.3462	none	none	none
Lsat_1_v5_gn_1_45020.1	113.471	99.6555	107.292	113.183	118.169	111.003	PF14432|PF13041|PF13812|PF01535	DYW family of nucleic acid deaminases|PPR repeat family|Pentatricopeptide repeat domain|PPR repeat	none
Lsat_1_v5_gn_1_45081.1	3960.94	4090	3945.7	3835.3	4007.54	3652.22	PF03552	Cellulose synthase	GO:0016760|GO:0016020|GO:0030244
Lsat_1_v5_gn_1_45101.1	1188.74	1277.54	1163.93	1219.19	1186.47	1317.81	PF00160	Cyclophilin type peptidyl-prolyl cis-trans isomerase/CLD	GO:0003755|GO:0006457
Lsat_1_v5_gn_1_45280.1	43.0652	59.3189	41.2247	45.6673	46.3877	54.0322	PF12796	Ankyrin repeats (3 copies)	none
Lsat_1_v5_gn_1_45361.1	70.7023	73.7282	71.6734	71.481	74.6252	85.5768	none	none	none
Lsat_1_v5_gn_1_45380.1	82.9196	73.6826	82.4438	52.6043	82.4715	63.2821	none	none	none
Lsat_1_v5_gn_1_45401.1	83.5253	88.846	90.4564	80.4116	74.2589	138.113	none	none	none
Lsat_1_v5_gn_1_45601.1	867.332	813.425	857.623	781.351	837.726	886.313	PF12796	Ankyrin repeats (3 copies)	none
Lsat_1_v5_gn_1_45620.1	34.645	39.0273	32.1669	40.709	38.0701	44.8012	none	none	none
Lsat_1_v5_gn_1_45660.1	220.471	244.874	229.205	218.417	194.58	309.702	PF10604	Polyketide cyclase / dehydrase and lipid transport	none
Lsat_1_v5_gn_1_45680.1	511.173	566.584	507.23	607.618	565.918	531.838	PF02786	Carbamoyl-phosphate synthase L chain, ATP binding domain	GO:0005524
Lsat_1_v5_gn_1_45720.1	23.1405	24.2514	25.2701	27.8018	26.685	28.4187	PF10604	Polyketide cyclase / dehydrase and lipid transport	none
Lsat_1_v5_gn_1_45740.1	24.6588	22.6226	27.5921	20.8454	25.2488	12.2678	none	none	none
Lsat_1_v5_gn_1_45761.1	419.683	323.839	447.939	328.618	325.661	393.183	PF12146	Putative lysophospholipase	none
Lsat_1_v5_gn_1_45900.1	315.479	241.387	347.029	276.994	334.613	259.112	PF07911	Protein of unknown function (DUF1677)	none
Lsat_1_v5_gn_1_4600.1	83.4706	82.6741	79.5429	82.4046	80.6841	81.8662	none	none	none
Lsat_1_v5_gn_1_46340.1	54.4145	31.2028	56.6276	49.6426	53.4929	37.6282	none	none	none
Lsat_1_v5_gn_1_46581.1	68.5064	73.808	72.8624	79.4283	79.2697	83.4213	none	none	none
Lsat_1_v5_gn_1_46601.1	923.94	1011.43	948.627	987.866	993.942	894.417	PF05664	Protein of unknown function (DUF810)	none
Lsat_1_v5_gn_1_46781.1	1448.49	1507.71	1454.29	1541.86	1472.86	1569.32	PF00847	AP2 domain	GO:0003700|GO:0006355
Lsat_1_v5_gn_1_4680.1	186.142	161.181	178.109	190.629	182.116	134.912	PF01073|PF02453	3-beta hydroxysteroid dehydrogenase/isomerase family|Reticulon	GO:0003854|GO:0016616|GO:0055114|GO:0006694|GO:0005783
Lsat_1_v5_gn_1_46861.1	66.1624	69.2508	69.3233	78.4393	73.1679	65.3331	PF03016	Exostosin family	GO:0016020
Lsat_1_v5_gn_1_47021.1	64.8313	70.4392	72.7081	60.5575	72.5169	52.3918	PF03016	Exostosin family	GO:0016020
Lsat_1_v5_gn_1_47080.1	321.056	390.603	326.026	411.038	344.832	429.156	none	none	none
Lsat_1_v5_gn_1_47161.1	260.523	245.06	219.876	203.518	209.105	337.695	PF13639	Ring finger domain	GO:0005515|GO:0008270
Lsat_1_v5_gn_1_47181.1	189.676	198.372	184.456	206.512	209.59	176.747	PF01138	3' exoribonuclease family, domain 1	none
Lsat_1_v5_gn_1_47221.1	81.4382	62.1698	88.2241	58.5664	77.8241	58.0982	PF00854	POT family	GO:0016020|GO:0006810|GO:0005215
Lsat_1_v5_gn_1_4741.1	329.196	324.761	336.837	336.57	348.177	282.628	PF03398	Regulator of Vps4 activity in the MVB pathway	none
Lsat_1_v5_gn_1_4761.1	1079.7	1193.38	1086.07	1228.13	1142.36	1155.68	PF02536	mTERF	none
Lsat_1_v5_gn_1_47661.1	454.613	468.82	461.759	428.898	443.966	432.702	none	none	none
Lsat_1_v5_gn_1_47980.1	412.337	373.059	401.998	375.286	407.524	380.077	PF01496	V-type ATPase 116kDa subunit family	GO:0015991|GO:0033179|GO:0015078
Lsat_1_v5_gn_1_48000.1	42.9492	47.7433	39.6057	40.7032	41.8384	43.6699	PF00854	POT family	GO:0016020|GO:0006810|GO:0005215
Lsat_1_v5_gn_1_48041.1	279.744	275.165	278.191	259.123	284.876	288.394	PF02517	CAAX protease self-immunity	GO:0016020
Lsat_1_v5_gn_1_48100.1	104.417	105.185	106.287	108.221	112.111	79.3109	PF12697	Alpha/beta hydrolase family	none
Lsat_1_v5_gn_1_48120.1	488.499	501.994	498.524	491.45	490.447	470.727	PF12697	Alpha/beta hydrolase family	none
Lsat_1_v5_gn_1_48161.1	166.964	162.361	173.44	145.939	146.778	173.99	PF00149	Calcineurin-like phosphoesterase	GO:0016787
Lsat_1_v5_gn_1_48181.1	324.328	327.529	324.175	310.754	300.718	293.122	PF12697	Alpha/beta hydrolase family	none
Lsat_1_v5_gn_1_48300.1	172.669	135.967	178.421	157.858	152.199	160.597	PF06027	Eukaryotic protein of unknown function (DUF914)	none
Lsat_1_v5_gn_1_48340.1	30.1955	33.0719	28.6327	36.7398	33.5335	34.5797	PF01156	Inosine-uridine preferring nucleoside hydrolase	none
Lsat_1_v5_gn_1_4841.1	60.3715	39.9847	63.9047	54.6057	60.3639	38.4844	PF14144|PF00170	Seed dormancy control|bZIP transcription factor	GO:0003700|GO:0006355|GO:0043565
Lsat_1_v5_gn_1_48460.1	116.393	73.0545	134.869	69.4829	73.4409	93.6109	PF00067	Cytochrome P450	GO:0016705|GO:0020037|GO:0055114|GO:0005506|GO:0009055
Lsat_1_v5_gn_1_48480.1	500.085	499.034	494.253	502.372	469.016	487.681	PF00400|PF02178	WD domain, G-beta repeat|AT hook motif	GO:0005515|GO:0003677
Lsat_1_v5_gn_1_48520.1	1014.78	1115.22	1013.64	1195.37	1077.65	1022.44	PF01125|PF00069	G10 protein|Protein kinase domain	GO:0005634|GO:0006468|GO:0004672|GO:0005524
Lsat_1_v5_gn_1_48540.1	1924.53	1805.39	1834.06	1749.36	1746.23	1815.32	PF04949	Transcriptional activator	none
Lsat_1_v5_gn_1_48640.1	37.9703	36.2246	44.5394	31.763	30.9388	44.7089	none	none	none
Lsat_1_v5_gn_1_48761.1	78.755	62.1909	74.9196	63.5338	69.9885	85.1998	none	none	none
Lsat_1_v5_gn_1_48821.1	25.7321	32.6004	25.7611	32.7707	30.5998	15.414	PF00743	Flavin-binding monooxygenase-like	GO:0004499|GO:0055114|GO:0050661|GO:0050660
Lsat_1_v5_gn_1_48880.1	2189.51	2283.14	2176.2	2025.37	2207.11	2174.31	PF03181	BURP domain	none
Lsat_1_v5_gn_1_48980.1	35.6521	44.6501	35.9847	37.7256	39.617	40.5412	PF03181	BURP domain	none
Lsat_1_v5_gn_1_4901.1	445.333	389.72	461.41	409.043	443.348	375.601	none	none	none
Lsat_1_v5_gn_1_49060.1	158.098	175.662	156.676	177.72	175.264	153.172	PF00830	Ribosomal L28 family	GO:0003735|GO:0005622|GO:0005840|GO:0006412
Lsat_1_v5_gn_1_49081.1	176.277	171.546	187.876	180.696	182.832	162.048	none	none	none
Lsat_1_v5_gn_1_49141.1	126.102	170.859	123.033	166.801	143.034	188.769	none	none	none
Lsat_1_v5_gn_1_49160.1	1532.9	1686.32	1459.52	1475.34	1479.59	1916.45	PF13041|PF01535	PPR repeat family|PPR repeat	none
Lsat_1_v5_gn_1_49181.1	1075.91	1124.29	1007.52	1059.35	1024.94	1266.59	PF00076	RNA recognition motif. (a.k.a. RRM, RBD, or RNP domain)	GO:0003676
Lsat_1_v5_gn_1_4921.1	5330.33	6329.41	5169.21	5995.7	5428.51	5938.11	none	none	none
Lsat_1_v5_gn_1_49481.1	287.448	319.971	287.642	304.798	293.883	331.253	PF00226|PF13414	DnaJ domain|TPR repeat	none
Lsat_1_v5_gn_1_4961.1	163.737	161.028	155.437	166.795	156.745	198.325	none	none	none
Lsat_1_v5_gn_1_49660.1	1389.63	1690.12	1307.48	1546.83	1471.48	1046.57	none	none	none
Lsat_1_v5_gn_1_49720.1	485.176	464.583	468.271	473.579	474.475	453.141	PF00790|PF03127	VHS domain|GAT domain	GO:0006886|GO:0005622
Lsat_1_v5_gn_1_49781.1	1023.57	1065.56	1025.36	877.651	848.786	1256.31	PF01925|PF13532	Sulfite exporter TauE/SafE|2OG-Fe(II) oxygenase superfamily	GO:0016021|GO:0055114|GO:0016491|GO:0016706
Lsat_1_v5_gn_1_49821.1	154.075	148.769	157.774	126.08	139.259	148.684	PF12796|PF13962	Ankyrin repeats (3 copies)|Domain of unknown function	none
Lsat_1_v5_gn_1_49841.1	56.4399	62.7377	57.3752	51.6225	52.4186	55.6902	PF12796	Ankyrin repeats (3 copies)	none
Lsat_1_v5_gn_1_49860.1	62.3127	58.9449	59.5101	75.4646	70.2349	54.5472	PF04117	Mpv17 / PMP22 family	GO:0016021
Lsat_1_v5_gn_1_49881.1	7525.98	7687.44	7024.95	7906.89	7811.65	8979.82	PF01907	Ribosomal protein L37e	GO:0005840|GO:0003735|GO:0005622|GO:0006412
Lsat_1_v5_gn_1_50000.1	15152.1	16641.6	14659.4	16074.9	15633.2	16414.8	PF00736	EF-1 guanine nucleotide exchange domain	GO:0006414|GO:0005853|GO:0003746
Lsat_1_v5_gn_1_50021.1	4171.5	4480.89	4152.5	4329.73	4381.45	4505.28	PF05873	ATP synthase D chain, mitochondrial (ATP5H)	GO:0015078|GO:0000276|GO:0015986
Lsat_1_v5_gn_1_50041.1	131.097	104.053	124.682	93.3155	112.71	103.445	PF00335	Tetraspanin family	GO:0016021
Lsat_1_v5_gn_1_50100.1	63.9141	54.2949	67.5615	49.6346	48.477	53.3873	PF03140	Plant protein of unknown function	none
Lsat_1_v5_gn_1_50121.1	1143.14	1151.24	1082.6	930.27	1044.02	1226.51	PF14381|PF07714	Ethylene-responsive protein kinase Le-CTR1|Protein tyrosine kinase	GO:0006468|GO:0004672
Lsat_1_v5_gn_1_50141.1	395.474	391.049	407.95	444.793	425.055	372.26	PF00447	HSF-type DNA-binding	GO:0043565|GO:0005634|GO:0003700|GO:0006355
Lsat_1_v5_gn_1_50160.1	202.608	195.307	207.323	196.582	174.219	154.8	PF00954|PF01453	S-locus glycoprotein family|D-mannose binding lectin	GO:0048544
Lsat_1_v5_gn_1_50180.1	152.278	162.147	145.835	147.929	153.051	162.655	PF00106	short chain dehydrogenase	GO:0016491|GO:0008152
Lsat_1_v5_gn_1_50200.1	5666.43	7121.39	5440.08	6734.36	6304.5	5866.94	PF00274	Fructose-bisphosphate aldolase class-I	GO:0006096|GO:0004332
Lsat_1_v5_gn_1_50300.1	568.932	572.738	593.973	525.2	513.067	651.232	PF00113|PF03952	Enolase, C-terminal TIM barrel domain|Enolase, N-terminal domain	GO:0000015|GO:0004634|GO:0006096|GO:0000287
Lsat_1_v5_gn_1_50340.1	1032.73	1002.61	956.384	947.155	964.095	1043.92	PF13893|PF00642	RNA recognition motif. (a.k.a. RRM, RBD, or RNP domain)|Zinc finger C-x8-C-x5-C-x3-H type (and similar)	GO:0008270|GO:0003676
Lsat_1_v5_gn_1_50361.1	7152.16	8333.3	6836.02	8066.74	7715.7	8015.93	none	none	none
Lsat_1_v5_gn_1_50480.1	91.1435	71.3352	90.0573	92.337	85.2694	82.4236	PF03031	NLI interacting factor-like phosphatase	GO:0005515
Lsat_1_v5_gn_1_50520.1	32.9139	34.4898	34.4761	28.7858	30.3198	39.1066	PF03031	NLI interacting factor-like phosphatase	GO:0005515
Lsat_1_v5_gn_1_50600.1	674.293	640.693	692.848	745.62	728.221	609.093	PF05003|PF11961	Protein of unknown function (DUF668)|Domain of unknown function (DUF3475)	none
Lsat_1_v5_gn_1_50620.1	1401.16	1392.06	1438.19	1498.18	1476.06	1254.15	PF11961|PF05003	Domain of unknown function (DUF3475)|Protein of unknown function (DUF668)	none
Lsat_1_v5_gn_1_50640.1	67.4217	50.5244	70.7517	79.4362	75.6203	54.9998	PF04413	3-Deoxy-D-manno-octulosonic-acid transferase (kdotransferase)	none
Lsat_1_v5_gn_1_50660.1	145.998	132.568	141.821	151.907	144.745	124.507	PF00560|PF07714	Leucine Rich Repeat|Protein tyrosine kinase	GO:0005515|GO:0006468|GO:0004672
Lsat_1_v5_gn_1_50681.1	957.997	1036.94	967.949	953.113	964.127	983.511	PF13837|PF00696	Myb/SANT-like DNA-binding domain|Amino acid kinase family	GO:0008652
Lsat_1_v5_gn_1_50700.1	885.353	981.435	883.851	990.846	941.301	988.606	PF02887|PF00224	Pyruvate kinase, alpha/beta domain|Pyruvate kinase, barrel domain	GO:0000287|GO:0006096|GO:0030955|GO:0004743
Lsat_1_v5_gn_1_50761.1	304.17	241.125	314.926	244.228	262.623	288.303	PF13837	Myb/SANT-like DNA-binding domain	none
Lsat_1_v5_gn_1_50821.1	1351.69	1270.57	1351.17	1333.37	1377.73	1506.95	PF01925	Sulfite exporter TauE/SafE	GO:0016021
Lsat_1_v5_gn_1_50861.1	2490.16	2606.4	2367.28	2449.31	2423.28	2773.52	PF01217|PF00928	Clathrin adaptor complex small chain|Adaptor complexes medium subunit family	GO:0016192|GO:0005515|GO:0030131|GO:0006886
Lsat_1_v5_gn_1_51001.1	88.2405	71.1657	86.481	79.4245	85.379	74.3032	PF03016	Exostosin family	GO:0016020
Lsat_1_v5_gn_1_51040.1	641.992	562.725	651.901	653.284	675.693	576.527	PF04483	Protein of unknown function (DUF565)	none
Lsat_1_v5_gn_1_5120.1	2004.05	2048.88	1998.68	2120.68	2061.64	2025.63	none	none	none
Lsat_1_v5_gn_1_51300.1	197.604	162.901	198.183	186.652	194.301	165.283	PF13912	C2H2-type zinc finger	none
Lsat_1_v5_gn_1_51321.1	216.678	192.593	215.728	196.579	209.535	158.106	PF00071	Ras family	GO:0005525|GO:0007264
Lsat_1_v5_gn_1_51381.1	36.9965	30.5754	42.6944	30.7703	41.3301	33.1701	PF00194	Eukaryotic-type carbonic anhydrase	none
Lsat_1_v5_gn_1_51401.1	32.0246	43.0644	35.5018	34.7462	37.3338	37.7541	PF00194	Eukaryotic-type carbonic anhydrase	none
Lsat_1_v5_gn_1_51541.1	95.1646	62.4948	100.392	72.4705	83.0656	61.6037	PF01842	ACT domain	GO:0008152|GO:0016597
Lsat_1_v5_gn_1_5160.1	1038.38	867.883	1100.09	786.307	725.986	1298.02	PF00106	short chain dehydrogenase	GO:0008152|GO:0016491
Lsat_1_v5_gn_1_51600.1	911.753	869.003	904.68	888.581	891.81	875.953	PF01507|PF00994	Phosphoadenosine phosphosulfate reductase family|Probable molybdopterin binding domain	GO:0008152|GO:0003824|GO:0006777
Lsat_1_v5_gn_1_51620.1	197.441	177.722	201.747	193.602	181.131	192.615	PF00085	Thioredoxin	GO:0045454
Lsat_1_v5_gn_1_51641.1	2017.32	1985.66	2104.1	1957.86	2016.77	1591.03	PF02772|PF00438|PF02773	S-adenosylmethionine synthetase, central domain|S-adenosylmethionine synthetase, N-terminal domain|S-adenosylmethionine synthetase, C-terminal domain	GO:0006556|GO:0004478
Lsat_1_v5_gn_1_51681.1	1601.42	1435.74	1689.73	1250.95	1327.96	1583.5	none	none	none
Lsat_1_v5_gn_1_51701.1	333.597	339.738	324.504	309.756	328.929	394.056	PF00501|PF13193	AMP-binding enzyme|Domain of unknown function (DUF4009)	GO:0003824|GO:0008152
Lsat_1_v5_gn_1_5181.1	615.409	647.655	596.72	615.553	577.894	635.724	PF00246	Zinc carboxypeptidase	GO:0006508|GO:0004181|GO:0008270
Lsat_1_v5_gn_1_51960.1	198.022	225.187	207.531	201.541	212.492	215.659	PF07714	Protein tyrosine kinase	GO:0004672|GO:0006468
Lsat_1_v5_gn_1_51980.1	273.342	322.817	279.779	288.911	283.958	336.334	PF02338	OTU-like cysteine protease	none
Lsat_1_v5_gn_1_52061.1	33.1586	23.2729	32.6981	31.771	35.2206	27.5222	PF00004|PF02933|PF02359	ATPase family associated with various cellular activities (AAA)|Cell division protein 48 (CDC48), domain 2|Cell division protein 48 (CDC48), N-terminal domain	GO:0005524
Lsat_1_v5_gn_1_52320.1	499.07	493.085	484.517	514.288	501.913	462.354	PF02319|PF08781	E2F/DP family winged-helix DNA-binding domain|Transcription factor DP	GO:0003700|GO:0005667|GO:0006355
Lsat_1_v5_gn_1_52340.1	2504.27	2532.79	2497.31	2463.21	2399.7	2422.72	PF12171	Zinc-finger double-stranded RNA-binding	none
Lsat_1_v5_gn_1_52361.1	284.862	279.567	288.62	258.131	292.571	247.049	PF00664|PF00005	ABC transporter transmembrane region|ABC transporter	GO:0055085|GO:0042626|GO:0006810|GO:0005524|GO:0016021|GO:0016887
Lsat_1_v5_gn_1_52460.1	1075.68	1121.53	1056.4	1217.21	1137.78	1276.24	PF12874	Zinc-finger of C2H2 type	none
Lsat_1_v5_gn_1_52540.1	98.8962	111.282	106.022	118.15	101.088	136.677	PF00201	UDP-glucoronosyl and UDP-glucosyl transferase	GO:0008152|GO:0016758
Lsat_1_v5_gn_1_5261.1	43.0596	29.4809	46.1529	47.6626	46.6468	31.8245	none	none	none
Lsat_1_v5_gn_1_52621.1	1162.82	1204.02	1163.45	1177.49	1156.79	1242.44	PF00628	PHD-finger	GO:0005515
Lsat_1_v5_gn_1_52661.1	4536.42	4147.72	4699.63	4419.08	4416.42	4715.18	PF00067	Cytochrome P450	GO:0020037|GO:0005506|GO:0016705|GO:0055114|GO:0009055
Lsat_1_v5_gn_1_52741.1	1348.57	1516.33	1303.88	1364.14	1376.15	1472.88	PF00270|PF00271	DEAD/DEAH box helicase|Helicase conserved C-terminal domain	GO:0008026|GO:0005524|GO:0003676|GO:0004386
Lsat_1_v5_gn_1_52760.1	225.723	291.006	235.043	255.156	262.794	265.082	PF00026	Eukaryotic aspartyl protease	GO:0004190|GO:0006508
Lsat_1_v5_gn_1_5280.1	707.205	727.564	750.26	738.665	734.188	686.903	PF01812	5-formyltetrahydrofolate cyclo-ligase family	GO:0005524|GO:0009396|GO:0030272
Lsat_1_v5_gn_1_52821.1	20.945	30.9963	22.663	20.842	22.6893	38.7471	PF00069	Protein kinase domain	GO:0006468|GO:0004672|GO:0005524
Lsat_1_v5_gn_1_52900.1	3454.78	3406.4	3396.97	3556.31	3706.8	3473.09	PF12799|PF13855|PF00560|PF08263	Leucine Rich repeats (2 copies)|Leucine rich repeat|Leucine Rich Repeat|Leucine rich repeat N-terminal domain	GO:0005515
Lsat_1_v5_gn_1_52921.1	38.7707	44.7987	41.0371	42.6935	41.1285	34.0183	PF00069|PF00400	Protein kinase domain|WD domain, G-beta repeat	GO:0006468|GO:0004672|GO:0005524|GO:0005515
Lsat_1_v5_gn_1_52961.1	452.297	478.053	443.88	475.564	467.551	551.779	PF01997	Translin family	GO:0043565
Lsat_1_v5_gn_1_52980.1	46.7912	50.9739	50.1594	45.6666	46.3639	51.8591	PF13516|PF07714	Leucine Rich repeat|Protein tyrosine kinase	GO:0006468|GO:0004672
Lsat_1_v5_gn_1_53001.1	55.6883	68.5932	54.0264	59.5695	64.8945	51.4098	PF00005	ABC transporter	GO:0005524|GO:0016887
Lsat_1_v5_gn_1_5301.1	567.361	568.325	575.089	574.847	598.678	580.802	PF04367	Protein of unknown function (DUF502)	none
Lsat_1_v5_gn_1_53040.1	309.546	302.418	314.343	344.517	322.16	318.275	PF13921	Myb-like DNA-binding domain	none
Lsat_1_v5_gn_1_53120.1	28.8792	22.5077	15.6905	15.8752	18.8546	31.2844	PF02519	Auxin responsive protein	none
Lsat_1_v5_gn_1_53141.1	1203.49	1171.04	1210.11	1148.7	1203.35	1113.01	none	none	none
Lsat_1_v5_gn_1_53200.1	407.789	443.397	387.002	460.676	439.441	477.032	none	none	none
Lsat_1_v5_gn_1_53221.1	904.706	880.977	893.758	848.865	936.092	893.16	PF00180	Isocitrate/isopropylmalate dehydrogenase	GO:0016616|GO:0055114
Lsat_1_v5_gn_1_53261.1	1197.42	1245.94	1201.59	1164.59	1204.86	1101.67	PF01566	Natural resistance-associated macrophage protein	GO:0016020|GO:0006810|GO:0005215
Lsat_1_v5_gn_1_53480.1	508.661	437.988	510.675	493.435	502.681	498.945	none	none	none
Lsat_1_v5_gn_1_53501.1	189.295	183.56	183.939	193.603	201.181	181.733	none	none	none
Lsat_1_v5_gn_1_53521.1	703.863	667.668	730.385	688.029	653.281	745.976	PF03741	Integral membrane protein TerC family	GO:0016021
Lsat_1_v5_gn_1_53641.1	146.22	136.758	143.228	119.132	130.921	129.18	PF00031	Cystatin domain	GO:0004869
Lsat_1_v5_gn_1_53780.1	888.651	933.281	893.167	891.56	885.704	844.481	PF00069|PF12819|PF13855	Protein kinase domain|Carbohydrate-binding protein of the ER|Leucine rich repeat	GO:0005524|GO:0004672|GO:0006468
Lsat_1_v5_gn_1_5380.1	426.494	462.703	412.58	414.999	416.482	471.355	PF04969	CS domain	none
Lsat_1_v5_gn_1_53840.1	174.937	150.45	162.517	131.044	130.667	173.175	PF00632	HECT-domain (ubiquitin-transferase)	GO:0006464|GO:0004842|GO:0005622
Lsat_1_v5_gn_1_53881.1	422.092	509.225	395.883	522.235	440.035	537.432	none	none	none
Lsat_1_v5_gn_1_53901.1	3856.33	3936.95	3499.22	3793.59	3806.33	4979.67	PF00164	Ribosomal protein S12	GO:0005840|GO:0005622|GO:0003735|GO:0006412
Lsat_1_v5_gn_1_53921.1	566.883	589.169	558.706	586.763	589.514	555.244	PF00612|PF13178	IQ calmodulin-binding motif|Protein of unknown function (DUF4005)	GO:0005515
Lsat_1_v5_gn_1_53961.1	94.3472	86.0957	103.468	94.3177	107.635	81.0401	PF03360	Glycosyltransferase family 43	GO:0016020|GO:0015018
Lsat_1_v5_gn_1_53981.1	35745.4	40133.5	33892.8	40868.8	38660	40551.8	PF03144|PF00009|PF03143	Elongation factor Tu domain 2|Elongation factor Tu GTP binding domain|Elongation factor Tu C-terminal domain	GO:0005525|GO:0003924
Lsat_1_v5_gn_1_54000.1	77.8511	90.2105	83.0097	97.3016	85.1814	108.013	PF13041|PF01535	PPR repeat family|PPR repeat	none
Lsat_1_v5_gn_1_5401.1	582.958	538.523	592.085	559.952	566.554	640.263	PF01115	F-actin capping protein, beta subunit	GO:0005737|GO:0071203|GO:0008290|GO:0003779|GO:0030036
Lsat_1_v5_gn_1_54021.1	557.3	577.256	526.502	568.889	565.804	662.73	PF00271|PF00270	Helicase conserved C-terminal domain|DEAD/DEAH box helicase	GO:0005524|GO:0004386|GO:0003676|GO:0008026
Lsat_1_v5_gn_1_54041.1	559.601	541.207	530.357	532.154	533.054	562.736	PF00514	Armadillo/beta-catenin-like repeat	GO:0005515
Lsat_1_v5_gn_1_54060.1	144.765	86.8187	144.326	117.152	125.746	93.808	PF01569	PAP2 superfamily	GO:0016020|GO:0003824
Lsat_1_v5_gn_1_54160.1	426.079	403.146	449.185	445.783	440.26	386.973	none	none	none
Lsat_1_v5_gn_1_5420.1	711.759	711.112	691.429	784.34	712.808	709.58	PF14304|PF14327|PF00076	Transcription termination and cleavage factor C-terminal|Hinge domain of cleavage stimulation factor subunit 2|RNA recognition motif. (a.k.a. RRM, RBD, or RNP domain)	GO:0003676
Lsat_1_v5_gn_1_54200.1	576.408	595.179	593.906	575.84	634.607	501.588	none	none	none
Lsat_1_v5_gn_1_54241.1	1006.18	1218.54	973.613	1165.59	1113.48	1065.76	PF00069|PF00139	Protein kinase domain|Legume lectin domain	GO:0006468|GO:0004672|GO:0005524|GO:0030246
Lsat_1_v5_gn_1_54260.1	1687.82	1809.65	1620.73	1670.93	1631.95	1955.83	PF03343	SART-1 family	none
Lsat_1_v5_gn_1_54301.1	503.827	418.464	477.378	470.6	492.831	470.097	none	none	none
Lsat_1_v5_gn_1_54380.1	576.321	511.333	577.225	509.317	549.153	480.556	PF00400	WD domain, G-beta repeat	GO:0005515
Lsat_1_v5_gn_1_5440.1	565.4	544.42	583.639	555.982	555.118	623.002	PF02894|PF01408	Oxidoreductase family, C-terminal alpha/beta domain|Oxidoreductase family, NAD-binding Rossmann fold	GO:0016491|GO:0008152|GO:0055114
Lsat_1_v5_gn_1_54400.1	9645.51	9861.1	9386.56	10413.8	10020.2	11463.6	PF03946|PF00298	Ribosomal protein L11, N-terminal domain|Ribosomal protein L11, RNA binding domain	GO:0006412|GO:0003735|GO:0005840
Lsat_1_v5_gn_1_54441.1	221.743	251.963	214.073	209.482	201.6	238.258	PF03641	Possible lysine decarboxylase	none
Lsat_1_v5_gn_1_54681.1	118.362	149.827	122.807	112.179	109.285	196.52	PF00481	Protein phosphatase 2C	GO:0003824
Lsat_1_v5_gn_1_54721.1	107.918	105.313	103.68	107.225	105.052	110.502	PF00225	Kinesin motor domain	GO:0005524|GO:0003777|GO:0007018|GO:0005875
Lsat_1_v5_gn_1_54740.1	130.709	149.871	132.065	142.971	130.915	121.35	none	none	none
Lsat_1_v5_gn_1_54761.1	2331.3	2426.04	2346.37	2285.49	2324.33	2427.62	PF00098|PF00076	Zinc knuckle|RNA recognition motif. (a.k.a. RRM, RBD, or RNP domain)	GO:0003676|GO:0008270
Lsat_1_v5_gn_1_54780.1	3131.15	3024.62	3117.05	3071.81	3191.87	3195.26	PF00326	Prolyl oligopeptidase family	GO:0006508|GO:0008236
Lsat_1_v5_gn_1_54840.1	292.036	305.146	297.434	326.646	310.006	281.503	PF04571|PF08235	lipin, N-terminal conserved region|LNS2 (Lipin/Ned1/Smp2)	none
Lsat_1_v5_gn_1_54920.1	1658.64	1554.48	1633.73	1600.44	1655.77	1495.54	PF00544	Pectate lyase	none
Lsat_1_v5_gn_1_55000.1	9505.04	10633.4	9327.98	10392.9	9949.39	11356	none	none	none
Lsat_1_v5_gn_1_55180.1	224.911	217.997	212.925	215.443	225.492	208.096	PF07847	Protein of unknown function (DUF1637)	GO:0047800|GO:0055114
Lsat_1_v5_gn_1_55221.1	74.7309	68.1576	76.5605	86.3819	86.2508	73.8366	PF05033|PF00856	Pre-SET motif|SET domain	GO:0034968|GO:0005634|GO:0008270|GO:0018024|GO:0005515
Lsat_1_v5_gn_1_55260.1	215.425	211.911	218.005	204.521	216.359	180.36	PF10225	Uncharacterized conserved protein (DUF2215)	none
Lsat_1_v5_gn_1_55301.1	46.0279	56.8016	49.9709	43.6763	51.7774	64.1593	PF02458	Transferase family	GO:0016747
Lsat_1_v5_gn_1_55341.1	62.4098	63.1285	63.389	53.6048	61.6504	71.217	PF02458	Transferase family	GO:0016747
Lsat_1_v5_gn_1_55401.1	371.715	363.826	381.556	341.528	361.719	367.723	none	none	none
Lsat_1_v5_gn_1_55421.1	106.197	118.49	107.293	113.183	111.962	105.858	PF06991	Splicing factor, Prp19-binding domain	none
Lsat_1_v5_gn_1_55460.1	959.5	1035.45	906.147	959.071	935.116	1075.14	PF00271|PF07529|PF00176	Helicase conserved C-terminal domain|HSA|SNF2 family N-terminal domain	GO:0003676|GO:0005524|GO:0004386|GO:0003677
Lsat_1_v5_gn_1_55521.1	811.814	813.171	805.684	714.829	763.762	876.709	PF01412	Putative GTPase activating protein for Arf	GO:0008060|GO:0032312|GO:0008270
Lsat_1_v5_gn_1_55601.1	23.3568	13.1082	26.7834	32.7776	27.5985	17.0934	PF01399	PCI domain	GO:0005515
Lsat_1_v5_gn_1_55640.1	5479.24	5794.85	5529.08	5927.19	5596.09	6482.36	PF13041|PF12854	PPR repeat family|PPR repeat	none
Lsat_1_v5_gn_1_55661.1	752.054	922.155	698.39	825.043	798.158	736.773	PF00118	TCP-1/cpn60 chaperonin family	GO:0005524|GO:0044267
Lsat_1_v5_gn_1_55680.1	291.406	295.887	309.372	279.977	294.077	197.503	none	none	none
Lsat_1_v5_gn_1_55740.1	1712.33	2269.03	1646.34	2156.43	1899.34	2013.17	PF00125	Core histone H2A/H2B/H3/H4	GO:0003677
Lsat_1_v5_gn_1_55841.1	3339.39	3398.72	3552.39	3110.53	3005.74	3855.42	PF00719	Inorganic pyrophosphatase	GO:0005737|GO:0000287|GO:0004427|GO:0006796
Lsat_1_v5_gn_1_55860.1	778.105	813.206	798.986	846.886	825.614	754.192	PF00071	Ras family	GO:0007264|GO:0005525
Lsat_1_v5_gn_1_55881.1	58.8592	65.7985	62.2656	58.5754	59.3783	51.4831	none	none	none
Lsat_1_v5_gn_1_55900.1	94.5446	74.0533	82.0649	64.5218	80.6892	94.2242	PF00892	EamA-like transporter family	GO:0016020
Lsat_1_v5_gn_1_55921.1	933.128	1162.91	890.803	1131.83	986.891	1127.92	PF00225	Kinesin motor domain	GO:0005875|GO:0007018|GO:0003777|GO:0005524
Lsat_1_v5_gn_1_55940.1	2805.81	2844.13	2859.95	2902.04	2968.75	2860.19	PF00069	Protein kinase domain	GO:0005524|GO:0006468|GO:0004672
Lsat_1_v5_gn_1_55960.1	14.4184	23.4444	13.3301	19.8588	15.8162	27.9754	PF09713	Plant protein 1589 of unknown function (A_thal_3526)	none
Lsat_1_v5_gn_1_56021.1	634.529	590.994	613.106	585.765	610.757	664.106	PF13599|PF00805|PF02214	Pentapeptide repeats (9 copies)|Pentapeptide repeats (8 copies)|K+ channel tetramerisation domain	GO:0051260
Lsat_1_v5_gn_1_56040.1	66.9276	96.6519	69.0871	82.4091	70.6785	71.0843	PF04842	Plant protein of unknown function (DUF639)	none
Lsat_1_v5_gn_1_56061.1	411.614	359.865	420.106	477.562	441.122	341.541	PF04969	CS domain	none
Lsat_1_v5_gn_1_56100.1	77.6798	62.2015	68.5985	78.4375	68.4189	80.3741	PF12796|PF00635|PF13606|PF00023|PF13637	Ankyrin repeats (3 copies)|MSP (Major sperm protein) domain|Ankyrin repeat|Ankyrin repeats (many copies)	GO:0005198|GO:0005515
Lsat_1_v5_gn_1_56120.1	108.028	87.8483	111.249	92.3259	107.432	117.796	PF00407	Pathogenesis-related protein Bet v I family	GO:0006952|GO:0009607
Lsat_1_v5_gn_1_56140.1	95.2827	96.2921	97.1229	95.3097	101.354	99.1281	PF09741|PF01717|PF08267	Uncharacterized conserved protein (DUF2045)|Cobalamin-independent synthase, Catalytic domain|Cobalamin-independent synthase, N-terminal domain	GO:0003871|GO:0009086|GO:0008652|GO:0008270
Lsat_1_v5_gn_1_56161.1	463.098	554.304	500.8	541.095	498.006	508.043	PF00035	Double-stranded RNA binding motif	GO:0003725
Lsat_1_v5_gn_1_56180.1	329.421	302.333	304.644	285.928	318.369	334.519	PF10273	Pre-rRNA-processing protein TSR2	none
Lsat_1_v5_gn_1_56201.1	424.004	418.065	428.437	459.684	436.405	415.191	PF00076|PF14259	RNA recognition motif. (a.k.a. RRM, RBD, or RNP domain)|RNA recognition motif (a.k.a. RRM, RBD, or RNP domain)	GO:0003676
Lsat_1_v5_gn_1_56260.1	506.535	479.78	513.021	510.314	560.016	445.755	PF00076	RNA recognition motif. (a.k.a. RRM, RBD, or RNP domain)	GO:0003676
Lsat_1_v5_gn_1_56280.1	650.046	582.123	665.867	652.291	680.28	531.099	PF00168|PF08372	C2 domain|Plant phosphoribosyltransferase C-terminal	GO:0005515
Lsat_1_v5_gn_1_56301.1	2415.69	2492.27	2442.32	2444.34	2357.78	2607.98	none	none	none
Lsat_1_v5_gn_1_56320.1	114.499	62.8241	110.553	92.3336	99.9547	54.9082	PF02597	ThiS family	none
Lsat_1_v5_gn_1_56341.1	347.401	357.909	337.638	396.144	375.503	384.495	PF10237	Probable N6-adenine methyltransferase	none
Lsat_1_v5_gn_1_56360.1	1048.03	1029.8	1014.95	1028.57	1039.54	1110.86	PF01694|PF00627	Rhomboid family|UBA/TS-N domain	GO:0016021|GO:0004252|GO:0005515
Lsat_1_v5_gn_1_56381.1	2285.89	1677.03	2379.55	1843.67	2163	2138.76	PF00582	Universal stress protein family	GO:0006950
Lsat_1_v5_gn_1_56460.1	3167.03	3297.9	3125.41	3293.21	3239.06	3129.05	PF00443|PF12436|PF00917	Ubiquitin carboxyl-terminal hydrolase|Ubiquitin-specific protease 7|MATH domain	GO:0006511|GO:0004221|GO:0005515
Lsat_1_v5_gn_1_56481.1	87.803	113.8	88.8647	114.182	102.035	107.355	none	none	none
Lsat_1_v5_gn_1_56540.1	45.9592	58.2781	46.0839	55.6008	54.1059	57.386	PF04576	Zein-binding	none
Lsat_1_v5_gn_1_56760.1	33.9386	47.4982	35.9239	47.665	41.1662	31.5274	PF00069|PF13499	Protein kinase domain|EF-hand domain pair	GO:0006468|GO:0004672|GO:0005524|GO:0005509
Lsat_1_v5_gn_1_5681.1	528.164	633.797	517.451	568.891	553.61	594.563	PF07714	Protein tyrosine kinase	GO:0004672|GO:0006468
Lsat_1_v5_gn_1_56821.1	612.833	595.511	622.179	580.8	597.742	726.595	PF13639	Ring finger domain	GO:0005515|GO:0008270
Lsat_1_v5_gn_1_56861.1	62.8914	48.5967	60.5742	40.6919	59.5022	62.7788	none	none	none
Lsat_1_v5_gn_1_56881.1	144.35	155.997	144.837	148.926	153.201	111.525	PF08472|PF05116	Sucrose-6-phosphate phosphohydrolase C-terminal|Sucrose-6F-phosphate phosphohydrolase	GO:0050307|GO:0000287|GO:0005986
Lsat_1_v5_gn_1_56901.1	1375.12	1413.01	1309.91	1340.32	1447.84	1536.31	PF00005|PF01061	ABC transporter|ABC-2 type transporter	GO:0016887|GO:0005524|GO:0016020
Lsat_1_v5_gn_1_57020.1	74.3707	72.3214	74.1732	72.4742	75.394	80.7661	none	none	none
Lsat_1_v5_gn_1_57120.1	30970.8	32210.4	32028.5	32185.5	32559.7	31906	PF10417|PF00578	C-terminal domain of 1-Cys peroxiredoxin|AhpC/TSA family	GO:0051920|GO:0055114|GO:0016209|GO:0016491
Lsat_1_v5_gn_1_57140.1	382.136	411.524	361.278	339.54	326.391	465.883	none	none	none
Lsat_1_v5_gn_1_57181.1	670.904	661.464	685.673	707.891	721.412	531.872	PF03168	Late embryogenesis abundant protein	none
Lsat_1_v5_gn_1_57281.1	774.398	699.368	770.124	768.45	796.743	707.492	PF03134	TB2/DP1, HVA22 family	none
Lsat_1_v5_gn_1_57301.1	1818.09	1589.3	1792.53	1760.29	1829.47	1554.52	PF04857	CAF1 family ribonuclease	GO:0005634
Lsat_1_v5_gn_1_57321.1	1356.3	1309.42	1386.36	1387.98	1471.62	1106.4	PF00179	Ubiquitin-conjugating enzyme	GO:0016881
Lsat_1_v5_gn_1_57340.1	633.332	646.37	668.819	626.473	625.958	642.143	none	none	none
Lsat_1_v5_gn_1_57360.1	36.0685	32.2271	41.0578	42.6939	46.7007	43.1535	none	none	none
Lsat_1_v5_gn_1_5740.1	237.806	270.481	238.008	283.954	264.265	284.708	PF01529	DHHC palmitoyltransferase	GO:0008270
Lsat_1_v5_gn_1_57561.1	252.062	249.778	261.28	271.044	267.349	268.211	none	none	none
Lsat_1_v5_gn_1_57580.1	229.741	151.521	223.539	226.37	241.768	169.489	PF07534	TLD	none
Lsat_1_v5_gn_1_57600.1	36.3377	33.4329	39.9914	39.7156	39.6839	33.3922	none	none	none
Lsat_1_v5_gn_1_57621.1	106.776	101.055	116.062	108.217	117.424	103.114	none	none	none
Lsat_1_v5_gn_1_57661.1	17803.1	19210.7	16632.7	18889.6	18272.1	22126.2	PF00833	Ribosomal S17	GO:0005840|GO:0005622|GO:0003735|GO:0006412
Lsat_1_v5_gn_1_57701.1	59.908	36.8384	71.5307	29.7671	22.0314	65.3887	PF13561	Enoyl-(Acyl carrier protein) reductase	none
Lsat_1_v5_gn_1_57801.1	40.2807	43.5174	39.001	41.6979	39.4865	50.3631	PF13561	Enoyl-(Acyl carrier protein) reductase	none
Lsat_1_v5_gn_1_57881.1	334.591	313.064	355.612	346.498	346.554	338.716	none	none	none
Lsat_1_v5_gn_1_58000.1	406.498	435.724	414.573	440.82	424.241	364.155	none	none	none
Lsat_1_v5_gn_1_5801.1	236.715	219.417	230.773	211.471	243.22	142.566	none	none	none
Lsat_1_v5_gn_1_581.1	3620.52	4121.29	3519.36	3699.28	3609.85	3915.67	PF01846|PF00397	FF domain|WW domain	GO:0005515
Lsat_1_v5_gn_1_58161.1	27.7192	31.4506	27.5465	31.7728	29.6773	31.6638	PF13880|PF13878	ESCO1/2 acetyl-transferase|zinc-finger of acetyl-transferase ESCO	none
Lsat_1_v5_gn_1_58180.1	1405.57	1261.38	1437.91	1229.12	1219.9	1275.88	PF00534	Glycosyl transferases group 1	GO:0009058
Lsat_1_v5_gn_1_58201.1	26.3005	31.2333	26.4267	26.8047	26.588	28.8996	PF04564	U-box domain	GO:0004842|GO:0016567|GO:0000151
Lsat_1_v5_gn_1_58301.1	1123.8	1172.47	1086.64	1198.35	1140.05	1233.39	PF00270|PF00271|PF07717|PF04408	DEAD/DEAH box helicase|Helicase conserved C-terminal domain|Oligonucleotide/oligosaccharide-binding (OB)-fold|Helicase associated domain (HA2)	GO:0008026|GO:0005524|GO:0003676|GO:0004386
Lsat_1_v5_gn_1_58321.1	2058.58	1912.47	2095.99	2142.53	2139.38	2051.87	PF00067	Cytochrome P450	GO:0016705|GO:0005506|GO:0055114|GO:0020037|GO:0009055
Lsat_1_v5_gn_1_58361.1	810.774	748.955	788.071	848.872	814.92	805.554	PF00560|PF08263|PF13855|PF12799|PF13504	Leucine Rich Repeat|Leucine rich repeat N-terminal domain|Leucine rich repeat|Leucine Rich repeats (2 copies)	GO:0005515
Lsat_1_v5_gn_1_58400.1	706.838	731.904	696.973	692.993	748.775	646.587	none	none	none
Lsat_1_v5_gn_1_58421.1	207.103	225.303	200.694	229.347	212.439	216.041	PF00931	NB-ARC domain	GO:0043531
Lsat_1_v5_gn_1_58480.1	72.3633	77.9425	77.4129	72.4756	74.6618	60.7376	PF13639	Ring finger domain	GO:0005515|GO:0008270
Lsat_1_v5_gn_1_58500.1	260.401	197.551	270.437	220.405	236.155	176.01	PF02221	ML domain	none
Lsat_1_v5_gn_1_58540.1	34.5444	39.1155	34.0326	42.6956	38.8151	47.3353	PF00069|PF13499	Protein kinase domain|EF-hand domain pair	GO:0006468|GO:0004672|GO:0005524|GO:0005509
Lsat_1_v5_gn_1_58580.1	255.627	271.931	255.162	277.996	278.106	227.066	PF06886	Targeting protein for Xklp2 (TPX2)	none
Lsat_1_v5_gn_1_5861.1	6387.62	6912.88	6246.08	6486.15	6593.9	6295.51	none	none	none
Lsat_1_v5_gn_1_58621.1	3089.31	2830.84	3147.42	3078.76	3219.41	2663.76	PF02469	Fasciclin domain	none
Lsat_1_v5_gn_1_58740.1	416.252	471.782	417.947	464.646	443.972	471.939	PF05983	MED7 protein	GO:0001104|GO:0006357|GO:0016592
Lsat_1_v5_gn_1_58760.1	121.452	110.076	127.567	120.132	135.072	93.7119	PF00076	RNA recognition motif. (a.k.a. RRM, RBD, or RNP domain)	GO:0003676
Lsat_1_v5_gn_1_58781.1	897.651	710.161	827.428	754.544	856.893	842.919	PF01344|PF13415	Kelch motif|Galactose oxidase, central domain	GO:0005515
Lsat_1_v5_gn_1_5881.1	1829.73	1706.56	1853.92	1985.66	1879.62	1887.99	PF02405	Permease	none
Lsat_1_v5_gn_1_58821.1	106.357	98.0727	106.173	103.252	108.158	118.15	none	none	none
Lsat_1_v5_gn_1_58840.1	46.067	49.7322	51.9243	50.6333	51.7973	57.0523	PF03015|PF07993	Male sterility protein	GO:0080019
Lsat_1_v5_gn_1_58860.1	304.792	333.735	308.084	342.527	335.098	374.378	PF08700	Vps51/Vps67	none
Lsat_1_v5_gn_1_58880.1	470.318	416.718	456.928	452.731	464.658	401.658	none	none	none
Lsat_1_v5_gn_1_58901.1	196.827	226.281	189.981	212.471	208.043	130.714	PF03330|PF01357	Rare lipoprotein A (RlpA)-like double-psi beta-barrel|Pollen allergen	none
Lsat_1_v5_gn_1_5900.1	88.2211	94.616	89.1958	88.359	84.3616	108.352	PF02847	MA3 domain	none
Lsat_1_v5_gn_1_59001.1	502.767	475.069	504.719	430.881	431.59	518.05	PF00230	Major intrinsic protein	GO:0005215|GO:0006810|GO:0016020
Lsat_1_v5_gn_1_59041.1	3797.46	4041.87	3793.53	3863.1	3877.27	3741.97	PF01190	Pollen proteins Ole e I like	none
Lsat_1_v5_gn_1_5920.1	306.64	309.695	291.243	304.797	300.748	345.374	PF01416	tRNA pseudouridine synthase	GO:0009982|GO:0003723|GO:0001522|GO:0009451
Lsat_1_v5_gn_1_59200.1	1396.96	1606.48	1373.89	1448.54	1353.15	1635.17	PF03168	Late embryogenesis abundant protein	none
Lsat_1_v5_gn_1_59241.1	893.014	908.028	926.98	879.643	934.495	973.765	PF00795	Carbon-nitrogen hydrolase	GO:0016810|GO:0006807
Lsat_1_v5_gn_1_59261.1	157.86	125.634	165.537	156.867	163.825	168.193	PF00332	Glycosyl hydrolases family 17	GO:0005975|GO:0004553
Lsat_1_v5_gn_1_59281.1	19604.5	20805.6	18869.4	21402.4	20590.4	22282.8	PF00687|PF00111	Ribosomal protein L1p/L10e family|2Fe-2S iron-sulfur cluster binding domain	GO:0003735|GO:0015934|GO:0003723|GO:0006412|GO:0009055|GO:0051536
Lsat_1_v5_gn_1_59380.1	958.202	867.742	938.418	913.4	1000.87	945.533	PF05365	Ubiquinol-cytochrome C reductase, UQCRX/QCR9 like	GO:0005740|GO:0006122|GO:0005750
Lsat_1_v5_gn_1_5940.1	80.6344	78.5437	76.2526	94.3239	92.2791	94.9471	PF06075	Plant protein of unknown function (DUF936)	none
Lsat_1_v5_gn_1_59401.1	435.055	430.021	446.043	463.655	476.189	362.052	PF02990	Endomembrane protein 70	GO:0016021
Lsat_1_v5_gn_1_59501.1	272.553	219.741	268.519	284.957	258.419	70.727	none	none	none
Lsat_1_v5_gn_1_59520.1	171.94	191.778	142.49	157.856	157.511	182.481	PF00332|PF07983	Glycosyl hydrolases family 17|X8 domain	GO:0004553|GO:0005975
Lsat_1_v5_gn_1_59540.1	162.819	196.625	167.439	189.632	184.301	199.982	PF12998|PF00628	Inhibitor of growth proteins N-terminal histone-binding|PHD-finger	GO:0005515
Lsat_1_v5_gn_1_59561.1	68.5456	80.9175	65.9712	77.4417	69.1349	93.0618	PF07676	WD40-like Beta Propeller Repeat	none
Lsat_1_v5_gn_1_59620.1	88.4054	100.184	78.0649	96.3095	85.9993	77.6708	none	none	none
Lsat_1_v5_gn_1_59641.1	188.266	176.219	195.01	203.534	206.573	162.908	PF01087	Galactose-1-phosphate uridyl transferase, N-terminal domain	GO:0006012|GO:0008108
Lsat_1_v5_gn_1_59680.1	1154.02	1105	1171.51	1114.95	1127.89	1112.34	PF00069	Protein kinase domain	GO:0006468|GO:0005524|GO:0004672
Lsat_1_v5_gn_1_59700.1	1348.3	1206.06	1481.41	1330.39	1265.63	1362.59	PF00407	Pathogenesis-related protein Bet v I family	GO:0009607|GO:0006952
Lsat_1_v5_gn_1_59720.1	1376.92	1325.84	1329.5	1339.33	1341.94	1221.43	none	none	none
Lsat_1_v5_gn_1_59740.1	64.2097	54.4614	62.9065	63.5441	60.1662	49.0386	PF13883|PF10615	Pyridoxamine 5'-phosphate oxidase|Protein of unknown function (DUF2470)	none
Lsat_1_v5_gn_1_59781.1	579.894	538.56	602.379	605.627	636.116	544.213	PF07797	Protein of unknown function (DUF1639)	none
Lsat_1_v5_gn_1_59860.1	25.3104	29.761	27.1934	27.8007	24.238	24.2695	PF03953|PF00091	Tubulin C-terminal domain|Tubulin/FtsZ family, GTPase domain	GO:0005525|GO:0006184|GO:0043234|GO:0003924|GO:0051258
Lsat_1_v5_gn_1_59881.1	4198.81	4715.34	4074.43	4669.28	4427.07	5069.85	PF00177	Ribosomal protein S7p/S5e	none
Lsat_1_v5_gn_1_59901.1	96.0606	80.2134	97.3258	96.3066	100.701	78.1554	none	none	none
Lsat_1_v5_gn_1_59961.1	981.893	1011.73	1037.46	1068.29	1048	967.062	PF06058	Dcp1-like decapping family	none
Lsat_1_v5_gn_1_6001.1	477.416	380.991	485.562	441.808	448.593	415.623	PF05633	Protein of unknown function (DUF793)	none
Lsat_1_v5_gn_1_60041.1	933.934	1014.47	872.248	950.135	985.52	1066.39	PF01157	Ribosomal protein L21e	GO:0006412|GO:0005622|GO:0005840|GO:0003735
Lsat_1_v5_gn_1_6021.1	119.888	136.752	119.695	129.065	124.736	181.152	none	none	none
Lsat_1_v5_gn_1_60260.1	109.298	114.163	105.413	106.23	101.871	131.513	none	none	none
Lsat_1_v5_gn_1_60340.1	218.536	182.44	228.488	213.46	204.064	188.368	PF03018	Dirigent-like protein	none
Lsat_1_v5_gn_1_60360.1	1206.35	1189.16	1216.65	1240.04	1226.94	1188.27	PF01569	PAP2 superfamily	GO:0016020|GO:0003824
Lsat_1_v5_gn_1_60601.1	25.3439	27.0143	28.5485	20.8409	24.2519	32.7793	PF13516|PF00560|PF08263|PF13855	Leucine Rich repeat|Leucine Rich Repeat|Leucine rich repeat N-terminal domain|Leucine rich repeat	GO:0005515
Lsat_1_v5_gn_1_6061.1	132.523	154.512	139.29	138	143.165	151.002	PF00646|PF01167	F-box domain|Tub family	GO:0005515
Lsat_1_v5_gn_1_60701.1	44.5974	39.3631	51.2518	39.7094	41.0516	36.6989	PF13855|PF13516|PF12799|PF08263|PF00560	Leucine rich repeat|Leucine Rich repeat|Leucine Rich repeats (2 copies)|Leucine rich repeat N-terminal domain|Leucine Rich Repeat	GO:0005515
Lsat_1_v5_gn_1_60741.1	193.235	156.848	199.613	159.839	165.115	180.669	none	none	none
Lsat_1_v5_gn_1_6081.1	446.89	423.874	441.951	396.135	405.079	392.299	PF13837	Myb/SANT-like DNA-binding domain	none
Lsat_1_v5_gn_1_60921.1	274.407	243.897	292.477	288.919	281.159	194.125	PF13855|PF00560|PF08263	Leucine rich repeat|Leucine Rich Repeat|Leucine rich repeat N-terminal domain	GO:0005515
Lsat_1_v5_gn_1_60941.1	690.413	800.957	695.497	804.195	753.949	798.754	none	none	none
Lsat_1_v5_gn_1_60961.1	850.332	804.379	834.65	786.316	826.309	857.449	none	none	none
Lsat_1_v5_gn_1_61061.1	1845.18	1886.55	1892.56	1935.02	1831.54	1937.42	PF00225	Kinesin motor domain	GO:0005524|GO:0003777|GO:0005875|GO:0007018
Lsat_1_v5_gn_1_61320.1	50.5685	46.7664	54.0096	43.6789	46.3616	49.5412	PF14379|PF00249	MYB-CC type transfactor, LHEQLE motif|Myb-like DNA-binding domain	GO:0003682
Lsat_1_v5_gn_1_61380.1	853.473	754.954	842.023	842.914	846.989	697.16	PF00026	Eukaryotic aspartyl protease	GO:0004190|GO:0006508
Lsat_1_v5_gn_1_61441.1	1871.37	1773.97	1834.62	1807.94	1868.21	1844.42	PF02170|PF02171|PF08699	PAZ domain|Piwi domain|Domain of unknown function (DUF1785)	GO:0005515
Lsat_1_v5_gn_1_61501.1	79.869	82.6021	79.6051	79.4251	80.7212	79.1543	PF08170|PF06978	POPLD (NUC188) domain|Ribonucleases P/MRP protein subunit POP1	GO:0006396|GO:0004526|GO:0001682
Lsat_1_v5_gn_1_61521.1	464.453	480.982	473.114	507.34	490.532	419.471	PF01336	OB-fold nucleic acid binding domain	GO:0003676
Lsat_1_v5_gn_1_61561.1	409.214	402.849	404.367	379.257	399.823	397.128	PF05577	Serine carboxypeptidase S28	GO:0008236|GO:0006508
Lsat_1_v5_gn_1_61641.1	146.669	163.556	147.108	161.835	156.164	136.06	PF03765|PF00650	CRAL/TRIO, N-terminal domain|CRAL/TRIO domain	none
Lsat_1_v5_gn_1_61681.1	736.676	778.541	752.523	744.62	755.483	761.674	PF00777	Glycosyltransferase family 29 (sialyltransferase)	GO:0008373|GO:0030173|GO:0006486
Lsat_1_v5_gn_1_61700.1	2845.28	3018.26	2849.63	2844.45	2841.43	3057.57	PF00004|PF09336|PF04212	ATPase family associated with various cellular activities (AAA)|Vps4 C terminal oligomerisation domain|MIT (microtubule interacting and transport) domain	GO:0005524
Lsat_1_v5_gn_1_61821.1	135.131	121.96	129.805	129.068	129.497	112.739	PF03016	Exostosin family	GO:0016020
Lsat_1_v5_gn_1_61880.1	1519.71	1555.59	1546.31	1367.12	1589.6	1306.8	PF01370	NAD dependent epimerase/dehydratase family	GO:0050662|GO:0003824|GO:0044237
Lsat_1_v5_gn_1_61900.1	108.389	93.7633	115.484	111.198	115.122	100.398	PF03000	NPH3 family	none
Lsat_1_v5_gn_1_61921.1	711.656	750.04	721.682	744.622	741.027	746.972	PF00628|PF02791	PHD-finger|DDT domain	GO:0005515
Lsat_1_v5_gn_1_61941.1	360.634	430.515	363.914	431.894	413.867	151.83	none	none	none
Lsat_1_v5_gn_1_620.1	262.414	246.664	260.196	278.991	263.593	196.381	PF13641	Glycosyltransferase like family 2	none
Lsat_1_v5_gn_1_6200.1	29.252	24.3142	31.1724	24.8176	28.2525	17.5658	PF13961|PF12796	Domain of unknown function (DUF4219)|Ankyrin repeats (3 copies)	none
Lsat_1_v5_gn_1_62020.1	2185.53	2532.67	2018.06	2546.61	2349.44	2842.05	PF08156|PF08060|PF01798	NOP5NT (NUC127) domain|NOSIC (NUC001) domain|Putative snoRNA binding domain	none
Lsat_1_v5_gn_1_62040.1	6936.08	6389.09	6516.88	7600.11	7427.92	7714.48	PF00428	60s Acidic ribosomal protein	GO:0006414|GO:0003735|GO:0005622|GO:0005840
Lsat_1_v5_gn_1_62060.1	3683.06	2900.4	3786.2	3517.59	3652.76	2833.96	PF01451	Low molecular weight phosphotyrosine protein phosphatase	none
Lsat_1_v5_gn_1_62081.1	729.716	729.176	732.568	806.182	760.106	695.859	PF00850	Histone deacetylase domain	none
Lsat_1_v5_gn_1_62101.1	902.521	973.853	920.892	993.826	1031.45	727.696	PF02238	Cytochrome c oxidase subunit VIIa	GO:0009055|GO:0004129|GO:0005746
Lsat_1_v5_gn_1_62120.1	133.22	113.107	129.927	117.15	128.019	112.34	PF01715	IPP transferase	GO:0008033|GO:0005524
Lsat_1_v5_gn_1_62140.1	1875.88	1953.86	1808.61	1993.61	2039.8	1324.17	PF07876	Stress responsive A/B Barrel Domain	none
Lsat_1_v5_gn_1_62161.1	1910.47	1761.95	1977.98	1621.28	1745.45	1933.87	PF00300	Histidine phosphatase superfamily (branch 1)	none
Lsat_1_v5_gn_1_62181.1	132.146	145.62	129.502	138.996	130.091	155.721	PF01048	Phosphorylase superfamily	GO:0003824|GO:0009116
Lsat_1_v5_gn_1_62640.1	524.943	506.822	520.119	527.191	512.459	587.64	PF03357	Snf7	GO:0015031
Lsat_1_v5_gn_1_62721.1	3064.04	2565	3182.68	2846.44	3050.32	2486.09	PF00903	Glyoxalase/Bleomycin resistance protein/Dioxygenase superfamily	none
Lsat_1_v5_gn_1_62921.1	201.223	179.031	218.538	155.864	154.251	192.006	PF00403	Heavy-metal-associated domain	GO:0046872|GO:0030001
Lsat_1_v5_gn_1_62940.1	205.735	183.934	224.163	198.562	199.434	234.335	PF12848|PF00005	ABC transporter	GO:0016887|GO:0005524
Lsat_1_v5_gn_1_6300.1	317.015	330.705	324.003	332.598	318.26	346.445	PF03552	Cellulose synthase	GO:0016020|GO:0016760|GO:0030244
Lsat_1_v5_gn_1_63001.1	33.676	56.1339	35.7092	55.6124	45.7751	32.1132	PF02519	Auxin responsive protein	none
Lsat_1_v5_gn_1_63021.1	327.582	347.084	328.826	326.639	326.659	343.96	none	none	none
Lsat_1_v5_gn_1_63041.1	408.244	392.412	401.352	392.166	395.246	383.021	PF00005|PF01061	ABC transporter|ABC-2 type transporter	GO:0016887|GO:0005524|GO:0016020
Lsat_1_v5_gn_1_63140.1	306.477	327.633	309.436	336.572	316.778	326.674	PF02933|PF00004|PF02359	Cell division protein 48 (CDC48), domain 2|ATPase family associated with various cellular activities (AAA)|Cell division protein 48 (CDC48), N-terminal domain	GO:0005524
Lsat_1_v5_gn_1_63160.1	962.417	1043.03	962.417	993.821	1007.59	1018.27	PF00004|PF02933|PF02359	ATPase family associated with various cellular activities (AAA)|Cell division protein 48 (CDC48), domain 2|Cell division protein 48 (CDC48), N-terminal domain	GO:0005524
Lsat_1_v5_gn_1_63180.1	138.586	129.374	136.502	140.986	153.422	81.4239	none	none	none
Lsat_1_v5_gn_1_63561.1	509.386	608.017	499.507	527.192	510.198	474.531	PF13207	AAA domain	none
Lsat_1_v5_gn_1_63680.1	190.341	186.477	201.802	191.617	183.471	173.604	PF01575	MaoC like domain	GO:0008152|GO:0016491
Lsat_1_v5_gn_1_63701.1	26251.4	28862.7	25909.8	29333.1	27708.2	33038.1	PF00118	TCP-1/cpn60 chaperonin family	GO:0005524|GO:0044267
Lsat_1_v5_gn_1_63741.1	118.615	148.071	127.98	113.176	124.872	120.435	none	none	none
Lsat_1_v5_gn_1_63980.1	799.826	816.083	802.711	807.171	804.279	679.625	none	none	none
Lsat_1_v5_gn_1_64020.1	889.025	913.979	908.823	969.005	923.056	876.399	PF07200	Modifier of rudimentary (Mod(r)) protein	none
Lsat_1_v5_gn_1_64040.1	18.0641	33.8022	22.5848	29.7899	24.2493	32.7945	PF05212	Protein of unknown function (DUF707)	none
Lsat_1_v5_gn_1_64060.1	55.5486	78.6341	51.388	60.5613	58.5409	66.2436	PF07059|PF01852	Protein of unknown function (DUF1336)|START domain	none
Lsat_1_v5_gn_1_64080.1	601.481	616.164	595.031	582.789	597.084	567.113	none	none	none
Lsat_1_v5_gn_1_64100.1	2181.38	2199.28	2189.4	2376.84	2311.5	2125.57	PF00320	GATA zinc finger	GO:0008270|GO:0006355|GO:0043565|GO:0003700
Lsat_1_v5_gn_1_64141.1	2189.41	2326.74	2163.42	2142.52	2066.02	2437.99	PF04499	SIT4 phosphatase-associated protein	none
Lsat_1_v5_gn_1_64180.1	76.0607	78.4147	75.7369	85.3845	84.5588	99.3785	PF04535	Domain of unknown function (DUF588)	none
Lsat_1_v5_gn_1_64201.1	626.174	625.592	632.907	678.104	683.226	690.821	PF03164	Trafficking protein Mon1	none
Lsat_1_v5_gn_1_6421.1	1514.64	1495.73	1496.65	1470.38	1488.12	1526.09	PF13837	Myb/SANT-like DNA-binding domain	none
Lsat_1_v5_gn_1_64221.1	164.488	156.425	172.284	134.022	159.166	163.098	PF04520	Senescence regulator	none
Lsat_1_v5_gn_1_64240.1	11906.5	12479.5	11427.6	12901.8	12978.4	12872.1	PF03946|PF00298	Ribosomal protein L11, N-terminal domain|Ribosomal protein L11, RNA binding domain	GO:0006412|GO:0003735|GO:0005840
Lsat_1_v5_gn_1_64300.1	4196.26	4195.36	4138.8	3987.2	4320.62	3902.94	PF00230	Major intrinsic protein	GO:0016020|GO:0006810|GO:0005215
Lsat_1_v5_gn_1_64481.1	54.0262	54.0488	49.281	59.5763	56.4751	38.292	PF03016	Exostosin family	GO:0016020
Lsat_1_v5_gn_1_64561.1	1917.06	1978.26	1849.44	2095.86	1928.27	2152.28	PF01068|PF04675|PF04679	ATP dependent DNA ligase domain|DNA ligase N terminus|ATP dependent DNA ligase C terminal region	GO:0003910|GO:0006281|GO:0005524|GO:0006310|GO:0003677
Lsat_1_v5_gn_1_64580.1	31.0628	24.2497	27.2631	19.8472	25.0772	26.2694	PF06136	Domain of unknown function (DUF966)	none
Lsat_1_v5_gn_1_64601.1	295.411	290.031	281.796	289.907	292.513	241.876	PF13639|PF05495	Ring finger domain|CHY zinc finger	GO:0005515|GO:0008270
Lsat_1_v5_gn_1_64661.1	8138.83	7735.5	8289.33	7397.56	9016.87	6187.82	PF00230	Major intrinsic protein	GO:0016020|GO:0005215|GO:0006810
Lsat_1_v5_gn_1_64681.1	395.968	407.406	387.84	456.709	412.029	383.494	PF10220	Uncharacterized conserved protein (DUF2146)	none
Lsat_1_v5_gn_1_64780.1	1023.73	1092.86	958.466	1307.57	1100.5	1074.41	PF00125	Core histone H2A/H2B/H3/H4	GO:0003677
Lsat_1_v5_gn_1_64800.1	1679.99	1845.98	1593.89	2143.53	1831.59	2023.7	PF00125	Core histone H2A/H2B/H3/H4	GO:0003677
Lsat_1_v5_gn_1_64820.1	2919.9	3590.54	2616.67	3401.44	2958.6	3714.96	PF00125	Core histone H2A/H2B/H3/H4	GO:0003677
Lsat_1_v5_gn_1_64840.1	1214.6	1367.62	1097.19	1430.67	1239.01	1350.35	PF00125	Core histone H2A/H2B/H3/H4	GO:0003677
Lsat_1_v5_gn_1_64881.1	454.944	455.606	447.016	468.615	462.254	503.524	none	none	none
Lsat_1_v5_gn_1_64901.1	1064.54	851.393	1103.16	911.413	969.511	860.047	PF00355|PF08417	Rieske [2Fe-2S] domain|Pheophorbide a oxygenase	GO:0055114|GO:0016491|GO:0051537|GO:0010277
Lsat_1_v5_gn_1_64981.1	1590.51	1666.86	1513.96	1538.88	1590.18	1671.45	PF01111	Cyclin-dependent kinase regulatory subunit	GO:0007049|GO:0016538
Lsat_1_v5_gn_1_65000.1	677.319	717.343	718.524	856.819	806.647	793.17	PF12796	Ankyrin repeats (3 copies)	none
Lsat_1_v5_gn_1_65060.1	225.438	226.815	225.214	193.594	223.96	205.335	PF03168	Late embryogenesis abundant protein	none
Lsat_1_v5_gn_1_65160.1	414.686	440.074	409.78	391.171	404.377	375.046	none	none	none
Lsat_1_v5_gn_1_65280.1	2956.23	3814.41	2654.61	3481.85	3014.91	4110.43	PF00125	Core histone H2A/H2B/H3/H4	GO:0003677
Lsat_1_v5_gn_1_65300.1	2071.52	2201.98	2236.2	2142.53	2397.82	1557.33	none	none	none
Lsat_1_v5_gn_1_65340.1	141.084	157.637	145.315	158.856	147.705	146.407	none	none	none
Lsat_1_v5_gn_1_65361.1	450.689	424.094	447.85	462.661	448.613	393.026	PF01300	Telomere recombination	GO:0003725
Lsat_1_v5_gn_1_65381.1	200.867	176.378	208.386	177.709	194.925	225.347	PF12906	RING-variant domain	GO:0008270
Lsat_1_v5_gn_1_6540.1	2938.78	3052.86	2778.87	2821.62	2850.54	3289.83	PF00009|PF03144|PF11987	Elongation factor Tu GTP binding domain|Elongation factor Tu domain 2|Translation-initiation factor 2	GO:0005525|GO:0003924
Lsat_1_v5_gn_1_65400.1	72.6441	62.0181	70.6835	75.4602	73.2268	52.6962	none	none	none
Lsat_1_v5_gn_1_65421.1	781.655	642.433	788.498	732.708	757.116	629.898	PF01344	Kelch motif	GO:0005515
Lsat_1_v5_gn_1_65461.1	1743.43	1725.71	1745.34	1660.01	1646.44	1843.25	PF00069	Protein kinase domain	GO:0004672|GO:0006468|GO:0005524
Lsat_1_v5_gn_1_65480.1	1439.81	1245.21	1521.75	1237.06	1145.77	1800.96	PF01174	SNO glutamine amidotransferase family	none
Lsat_1_v5_gn_1_65500.1	304.008	314.233	294.834	341.538	335.987	304.304	PF00808	Histone-like transcription factor (CBF/NF-Y) and archaeal histone	GO:0043565|GO:0005622
Lsat_1_v5_gn_1_65541.1	997.814	926.123	955.946	960.066	980.993	868.44	PF00400	WD domain, G-beta repeat	GO:0005515
Lsat_1_v5_gn_1_65560.1	703.591	784.407	711.96	825.048	779.981	627.377	PF02469	Fasciclin domain	none
Lsat_1_v5_gn_1_65581.1	741.771	784.444	716.786	727.741	707.387	789.889	PF00096	Zinc finger, C2H2 type	GO:0008270
Lsat_1_v5_gn_1_65761.1	102.035	115.602	108.533	136.031	122.824	74.7399	PF00319	SRF-type transcription factor (DNA-binding and dimerisation domain)	GO:0003677|GO:0046983
Lsat_1_v5_gn_1_65780.1	59.1725	51.401	60.6064	59.5732	65.8229	28.7039	PF00319	SRF-type transcription factor (DNA-binding and dimerisation domain)	GO:0046983|GO:0003677
Lsat_1_v5_gn_1_6581.1	162.859	144.787	175.917	141.967	162.986	179.252	PF01988	VIT family	none
Lsat_1_v5_gn_1_65880.1	193.311	178.786	182.411	172.751	208.339	97.0521	PF00319	SRF-type transcription factor (DNA-binding and dimerisation domain)	GO:0003677|GO:0046983
Lsat_1_v5_gn_1_65961.1	10122.9	9909.14	10241.5	10080.2	10747.8	9098.27	PF01813	ATP synthase subunit D	GO:0042626
Lsat_1_v5_gn_1_65981.1	1045.31	944.255	1020.02	978.928	967.158	963.635	PF00628|PF02891|PF02037	PHD-finger|MIZ/SP-RING zinc finger|SAP domain	GO:0005515|GO:0008270|GO:0003676
Lsat_1_v5_gn_1_66000.1	3043.87	2162.57	3288.75	2220.95	2350.73	3090.71	PF02341	RbcX protein	none
Lsat_1_v5_gn_1_66020.1	184.009	199.884	189.34	206.511	202.635	195.739	PF03909	BSD domain	none
Lsat_1_v5_gn_1_66060.1	168.614	200.833	180.504	207.512	192.87	99.8912	none	none	none
Lsat_1_v5_gn_1_66080.1	145.26	132.328	153.211	119.133	121.668	121.134	PF01554	MatE	GO:0055085|GO:0015238|GO:0006855|GO:0015297|GO:0016020
Lsat_1_v5_gn_1_66101.1	2359.02	1762.84	2541.19	2344.07	2508.16	2105.61	PF00939	Sodium:sulfate symporter transmembrane region	GO:0016020|GO:0005215|GO:0006814|GO:0055085
Lsat_1_v5_gn_1_66120.1	45.6942	40.7574	38.9733	36.7277	43.4304	50.4707	PF01535|PF13812|PF13041	PPR repeat|Pentatricopeptide repeat domain|PPR repeat family	none
Lsat_1_v5_gn_1_66180.1	608.598	610.136	571.997	567.895	581.057	575.393	PF13837	Myb/SANT-like DNA-binding domain	none
Lsat_1_v5_gn_1_66240.1	205.409	208.776	193.584	204.524	196.438	187.899	PF13639	Ring finger domain	GO:0008270|GO:0005515
Lsat_1_v5_gn_1_66300.1	1167.85	1289.32	1090.21	1176.5	1113.3	1242.36	PF00076	RNA recognition motif. (a.k.a. RRM, RBD, or RNP domain)	GO:0003676
Lsat_1_v5_gn_1_66321.1	236.161	105.285	274.573	108.197	95.8682	187.941	PF01428	AN1-like Zinc finger	GO:0008270
Lsat_1_v5_gn_1_66380.1	2328.06	2109.3	2378.02	2078.98	2236.78	2287.68	PF07944	Putative glycosyl hydrolase of unknown function (DUF1680)	none
Lsat_1_v5_gn_1_66401.1	3128.81	3539.78	2855.18	3723.12	3225.24	3646.36	PF00125	Core histone H2A/H2B/H3/H4	GO:0003677
Lsat_1_v5_gn_1_6641.1	1492.78	1353.22	1482.27	1392.94	1463.8	1476.4	PF00954|PF00069	S-locus glycoprotein family|Protein kinase domain	GO:0048544|GO:0006468|GO:0004672|GO:0005524
Lsat_1_v5_gn_1_66441.1	3357.77	3158.22	3304.35	2973.52	3337.43	2719.59	PF13516|PF08263|PF13855|PF00560	Leucine Rich repeat|Leucine rich repeat N-terminal domain|Leucine rich repeat|Leucine Rich Repeat	GO:0005515
Lsat_1_v5_gn_1_66741.1	76.0056	53.6465	88.7345	74.462	75.4168	73.2534	PF00069|PF00954|PF01453	Protein kinase domain|S-locus glycoprotein family|D-mannose binding lectin	GO:0006468|GO:0004672|GO:0005524|GO:0048544
Lsat_1_v5_gn_1_6680.1	3247.08	3323.42	3186.43	3225.7	3289.36	2989.79	PF00018	SH3 domain	GO:0005515
Lsat_1_v5_gn_1_6701.1	240.414	238.91	236.616	220.404	223.813	230.789	PF05653	Magnesium transporter NIPA	GO:0015095|GO:0015693|GO:0016020
Lsat_1_v5_gn_1_67140.1	1350.3	1720.4	1239.54	1604.42	1446.18	1557.63	PF00125	Core histone H2A/H2B/H3/H4	GO:0003677
Lsat_1_v5_gn_1_67181.1	236.47	265.841	219.792	276.012	245.158	267.543	none	none	none
Lsat_1_v5_gn_1_6720.1	638.83	644.917	628.717	662.218	662.628	636.609	PF00004|PF09262	ATPase family associated with various cellular activities (AAA)|Peroxisome biogenesis factor 1, N-terminal	GO:0005524|GO:0007031|GO:0005777
Lsat_1_v5_gn_1_67200.1	274.769	214.074	268.876	255.159	255.967	201.57	none	none	none
Lsat_1_v5_gn_1_67260.1	1003.91	1029.75	1051.94	1070.27	1156.36	892.727	PF09285|PF08207|PF01132	Elongation factor P, C-terminal|Elongation factor P (EF-P) KOW-like domain|Elongation factor P (EF-P) OB domain	GO:0043043|GO:0005737|GO:0006414|GO:0003746
Lsat_1_v5_gn_1_67281.1	50.0463	59.8873	49.1179	57.5854	52.4327	67.4177	none	none	none
Lsat_1_v5_gn_1_67340.1	4551.47	4757.28	4306.45	4526.31	4750.21	3747.22	PF03953|PF00091	Tubulin C-terminal domain|Tubulin/FtsZ family, GTPase domain	GO:0006184|GO:0043234|GO:0005525|GO:0051258|GO:0003924
Lsat_1_v5_gn_1_6740.1	252.551	254.229	232.503	271.044	249.674	320.203	PF00533|PF12738	BRCA1 C Terminus (BRCT) domain|twin BRCT domain	none
Lsat_1_v5_gn_1_67421.1	866.005	972.195	837.978	907.446	887.21	916.127	PF13646|PF02985|PF04510	HEAT repeats|HEAT repeat|Family of unknown function (DUF577)	GO:0005515
Lsat_1_v5_gn_1_67440.1	57.2602	59.6733	51.1988	48.6444	50.9596	45.5196	PF07714	Protein tyrosine kinase	GO:0006468|GO:0004672
Lsat_1_v5_gn_1_67460.1	1026.76	829.037	1110.33	828.008	825.952	1269.76	PF12697	Alpha/beta hydrolase family	none
Lsat_1_v5_gn_1_67481.1	24.9871	26.8557	25.3915	23.8261	21.1211	25.9506	none	none	none
Lsat_1_v5_gn_1_67541.1	63.6249	60.1718	62.2323	62.5497	64.8578	44.23	PF07983|PF00332	X8 domain|Glycosyl hydrolases family 17	GO:0005975|GO:0004553
Lsat_1_v5_gn_1_6760.1	3277.4	3346.14	3251.53	3392.5	3389.87	3411.28	PF04998|PF13513|PF03810	RNA polymerase Rpb1, domain 5|HEAT-like repeat|Importin-beta N-terminal domain	GO:0006351|GO:0003677|GO:0003899|GO:0005643|GO:0006886|GO:0008565
Lsat_1_v5_gn_1_67700.1	273.454	258.617	272.322	254.162	259.68	240.726	PF04658	TAFII55 protein conserved region	GO:0006367|GO:0005669
Lsat_1_v5_gn_1_67781.1	24.447	21.3988	28.0821	23.8264	28.3848	17.1595	PF04398	Protein of unknown function, DUF538	none
Lsat_1_v5_gn_1_6780.1	148.437	176.152	180.303	216.447	191.97	205.605	PF00326|PF01734	Prolyl oligopeptidase family|Patatin-like phospholipase	GO:0008236|GO:0006508|GO:0006629
Lsat_1_v5_gn_1_67800.1	866.277	919.582	864.254	880.641	941.569	614.891	PF03018	Dirigent-like protein	none
Lsat_1_v5_gn_1_67920.1	166.84	137.183	171.906	114.161	139.21	167.456	PF03018	Dirigent-like protein	none
Lsat_1_v5_gn_1_67980.1	886.232	837.517	910.821	855.816	886.511	861.312	PF03018	Dirigent-like protein	none
Lsat_1_v5_gn_1_68000.1	52.7293	39.727	52.7211	43.6789	57.4194	42.4937	PF02696	Uncharacterized ACR, YdiU/UPF0061 family	none
Lsat_1_v5_gn_1_6801.1	1280.13	941.726	1229.16	927.291	1188.26	1028.6	PF00083	Sugar (and other) transporter	GO:0022857|GO:0055085|GO:0016021
Lsat_1_v5_gn_1_68041.1	50.8759	37.0347	56.381	55.6021	54.9359	52.4553	none	none	none
Lsat_1_v5_gn_1_681.1	638.792	630.033	653.577	687.041	671.781	622.548	PF00010	Helix-loop-helix DNA-binding domain	GO:0046983
Lsat_1_v5_gn_1_68240.1	1766.95	1812.67	1656.4	1721.56	1734.13	1725	PF00069	Protein kinase domain	GO:0004672|GO:0005524|GO:0006468
Lsat_1_v5_gn_1_68261.1	39.7413	37.5247	36.1635	35.7404	34.9535	33.195	none	none	none
Lsat_1_v5_gn_1_68280.1	2163.54	2011.62	2230.67	2076	2059.23	2338.93	none	none	none
Lsat_1_v5_gn_1_68301.1	99.7655	109.482	92.5949	99.2805	102.029	112.474	PF01926	50S ribosome-binding GTPase	GO:0005525
Lsat_1_v5_gn_1_68321.1	36.3485	34.4154	31.9302	28.7868	27.966	34.4852	PF03145	Seven in absentia protein family	GO:0007275|GO:0006511|GO:0005634
Lsat_1_v5_gn_1_68341.1	64.3357	85.1956	62.8303	82.4098	71.4794	88.1681	PF08746|PF07574	RING-like domain|Nse1 non-SMC component of SMC5-6 complex	GO:0006281|GO:0030915
Lsat_1_v5_gn_1_68420.1	162.881	155.018	170.995	143.953	161.452	168.6	PF01268	Formate--tetrahydrofolate ligase	GO:0004329|GO:0005524|GO:0009396
Lsat_1_v5_gn_1_68460.1	4658.3	4646.37	4865.02	4673.25	4726.49	4114.07	PF04755	PAP_fibrillin	GO:0009507|GO:0005198
Lsat_1_v5_gn_1_68481.1	2333.04	2224.81	2358.65	2146.49	2203.23	2215.42	none	none	none
Lsat_1_v5_gn_1_68521.1	3468.39	3388.28	3373.49	3314.06	3403.53	3585.85	PF14288|PF02364	1,3-beta-glucan synthase subunit FKS1, domain-1|1,3-beta-glucan synthase component	GO:0003843|GO:0000148|GO:0016020|GO:0006075
Lsat_1_v5_gn_1_68580.1	167.616	140.295	173.554	155.873	159.956	141.773	none	none	none
Lsat_1_v5_gn_1_68601.1	83.6097	66.7788	90.3488	86.3807	80.7452	64.0283	none	none	none
Lsat_1_v5_gn_1_68640.1	232.69	238.985	233.489	244.238	238.385	225.594	PF00085	Thioredoxin	GO:0045454
Lsat_1_v5_gn_1_68680.1	14.897	20.8701	14.5989	19.8574	15.774	34.168	none	none	none
Lsat_1_v5_gn_1_68820.1	225.069	173.681	241.301	228.355	237.112	153.308	none	none	none
Lsat_1_v5_gn_1_68841.1	503.879	458.609	489.586	465.636	494.385	391.15	PF07797	Protein of unknown function (DUF1639)	none
Lsat_1_v5_gn_1_68900.1	85.0065	78.4039	91.4525	88.3653	98.6135	46.4793	none	none	none
Lsat_1_v5_gn_1_68981.1	606.235	544.4	613.432	553.996	564.304	526.774	none	none	none
Lsat_1_v5_gn_1_69020.1	1381.18	1462.39	1408.59	1319.47	1344.12	1426.72	PF00224|PF02887	Pyruvate kinase, barrel domain|Pyruvate kinase, alpha/beta domain	GO:0006096|GO:0030955|GO:0000287|GO:0004743
Lsat_1_v5_gn_1_69121.1	775.822	958.463	714.508	902.485	777.364	995.07	PF00225|PF06548	Kinesin motor domain|Kinesin-related	GO:0003777|GO:0005524|GO:0005875|GO:0007018
Lsat_1_v5_gn_1_69221.1	1956.06	1960.32	2083.4	1984.66	1919.09	2155.41	PF13414|PF00254	TPR repeat|FKBP-type peptidyl-prolyl cis-trans isomerase	GO:0006457
Lsat_1_v5_gn_1_69320.1	1435.49	1582.58	1463.4	1413.78	1403.47	1623.9	PF01485	IBR domain	GO:0008270
Lsat_1_v5_gn_1_69340.1	55.3931	42.575	64.2688	35.7282	41.6148	54.3125	none	none	none
Lsat_1_v5_gn_1_69401.1	2134.02	2206.56	2117.62	2013.45	1994.44	2359.08	PF00400	WD domain, G-beta repeat	GO:0005515
Lsat_1_v5_gn_1_69561.1	30.289	38.4809	31.9741	28.7875	26.394	36.5455	PF03547	Membrane transport protein	GO:0055085|GO:0016021
Lsat_1_v5_gn_1_69581.1	66.0432	77.9242	64.8137	74.463	66.0727	90.1204	PF08797|PF08774	HIRAN domain|VRR-NUC domain	GO:0016818|GO:0003676|GO:0008270|GO:0016788
Lsat_1_v5_gn_1_69641.1	677.461	640.557	675.972	683.068	687.026	605.78	PF12394|PF05057	Protein of unknown function (DUF3657)|Putative serine esterase (DUF676)	none
Lsat_1_v5_gn_1_69760.1	27.2196	27.2901	30.8829	22.8255	32.9122	35.8504	PF07734	F-box associated	none
Lsat_1_v5_gn_1_69920.1	2868.73	2935.8	2870.12	2888.14	2910	3246.33	PF04548	AIG1 family	GO:0005525
Lsat_1_v5_gn_1_69940.1	2774.79	2986.68	2854.51	2901.05	2864.33	2842.77	PF01326|PF00686	Pyruvate phosphate dikinase, PEP/pyruvate binding domain|Starch binding domain	GO:0016310|GO:0016301|GO:0005524|GO:2001070
Lsat_1_v5_gn_1_69961.1	66.4462	55.8147	62.3392	53.6079	56.2762	53.6983	PF01823	MAC/Perforin domain	none
Lsat_1_v5_gn_1_69980.1	70.9417	72.0899	69.335	72.4778	73.958	60.3643	PF00071	Ras family	GO:0005525|GO:0007264
Lsat_1_v5_gn_1_70060.1	885.521	826.786	892.87	787.309	889.706	663.179	PF00010	Helix-loop-helix DNA-binding domain	GO:0046983
Lsat_1_v5_gn_1_70121.1	91.6567	73.1377	101.522	110.212	108.37	93.9735	PF01535|PF13041	PPR repeat|PPR repeat family	none
Lsat_1_v5_gn_1_70140.1	162.433	175.953	167.543	188.641	163.557	210.095	PF01535|PF13041	PPR repeat|PPR repeat family	none
Lsat_1_v5_gn_1_70260.1	113.768	128.85	115.209	100.267	118.061	121.967	PF00201	UDP-glucoronosyl and UDP-glucosyl transferase	GO:0016758|GO:0008152
Lsat_1_v5_gn_1_70280.1	84.3036	85.7351	82.5177	92.3368	92.278	77.4341	PF08263|PF00069|PF00560	Leucine rich repeat N-terminal domain|Protein kinase domain|Leucine Rich Repeat	GO:0006468|GO:0005524|GO:0004672|GO:0005515
Lsat_1_v5_gn_1_70301.1	63.9198	55.7053	55.4393	50.6284	56.3364	55.7661	PF00501	AMP-binding enzyme	GO:0008152|GO:0003824
Lsat_1_v5_gn_1_70360.1	322.695	343.931	305.159	297.843	269.235	390.217	PF00501	AMP-binding enzyme	GO:0008152|GO:0003824
Lsat_1_v5_gn_1_70400.1	1259	1190.67	1251.15	1201.32	1246.01	1139.45	PF00501	AMP-binding enzyme	GO:0003824|GO:0008152
Lsat_1_v5_gn_1_70420.1	357.609	362.277	341.97	383.236	367.115	345.227	PF13041|PF01535	PPR repeat family|PPR repeat	none
Lsat_1_v5_gn_1_70440.1	78.6041	88.5398	83.8294	96.312	86.0772	72.2109	PF00447	HSF-type DNA-binding	GO:0006355|GO:0005634|GO:0043565|GO:0003700
Lsat_1_v5_gn_1_70641.1	182.316	181.917	179.778	204.53	183.549	154.304	none	none	none
Lsat_1_v5_gn_1_70741.1	68.6679	92.1844	60.3963	71.482	69.1912	77.9939	PF01612	3'-5' exonuclease	GO:0005622|GO:0003676|GO:0006139|GO:0008408
Lsat_1_v5_gn_1_70780.1	5028.26	5929.41	4842.81	5595.59	5684.74	4115.86	PF05221|PF00670	S-adenosyl-L-homocysteine hydrolase|S-adenosyl-L-homocysteine hydrolase, NAD binding domain	GO:0006730|GO:0004013
Lsat_1_v5_gn_1_70801.1	733.345	736.536	727.8	737.672	769.329	649.915	PF05498	Rapid ALkalinization Factor (RALF)	none
Lsat_1_v5_gn_1_70900.1	77.8706	86.7943	75.9147	76.4459	72.1861	81.3292	PF00067	Cytochrome P450	GO:0020037|GO:0005506|GO:0009055|GO:0055114|GO:0016705
Lsat_1_v5_gn_1_71080.1	74.8966	59.0786	80.9258	53.6019	70.1479	57.397	PF00067	Cytochrome P450	GO:0020037|GO:0016705|GO:0009055|GO:0055114|GO:0005506
Lsat_1_v5_gn_1_71160.1	31.8934	28.5311	32.3566	22.8273	26.5749	22.359	PF00067	Cytochrome P450	GO:0016705|GO:0055114|GO:0005506|GO:0009055|GO:0020037
Lsat_1_v5_gn_1_71221.1	629.808	643.387	622.068	625.48	648.123	676.187	PF13639|PF14369	Ring finger domain|zinc-finger	GO:0005515|GO:0008270
Lsat_1_v5_gn_1_71301.1	140.35	136.921	140.604	145.948	146.305	127.067	none	none	none
Lsat_1_v5_gn_1_71321.1	418.797	477.706	405.184	446.773	443.217	483.065	none	none	none
Lsat_1_v5_gn_1_71340.1	100.472	108.365	106.661	117.157	112.731	121.288	PF13532	2OG-Fe(II) oxygenase superfamily	GO:0016706|GO:0055114|GO:0016491
Lsat_1_v5_gn_1_71380.1	188.613	161.254	192.829	188.641	192.87	127.024	PF03656	Pam16	none
Lsat_1_v5_gn_1_71420.1	1310.98	1310.62	1311.55	1295.64	1294	1022.03	PF01417	ENTH domain	none
Lsat_1_v5_gn_1_71440.1	2113.63	2122.44	2146.15	2171.32	2139.37	1777.15	PF01417	ENTH domain	none
Lsat_1_v5_gn_1_71460.1	225.391	200.347	230.089	228.353	232.402	194.607	none	none	none
Lsat_1_v5_gn_1_71481.1	212.309	200.185	214.278	210.479	207.1	218.398	PF06027	Eukaryotic protein of unknown function (DUF914)	none
Lsat_1_v5_gn_1_71501.1	4573.53	4910.93	4580.92	4665.3	4574.73	5937.55	PF08502|PF00682	LeuA allosteric (dimerisation) domain|HMGL-like	GO:0009098|GO:0003852|GO:0003824
Lsat_1_v5_gn_1_71561.1	330.144	318.893	324.576	357.423	345.076	310.589	PF13041|PF12854|PF01535	PPR repeat family|PPR repeat	none
Lsat_1_v5_gn_1_7161.1	1109.11	1050.88	1178.99	950.129	976.132	1185.96	PF10664	Cyanobacterial and plastid NDH-1 subunit M	GO:0016655|GO:0055114
Lsat_1_v5_gn_1_71660.1	138.946	153.339	140.926	154.882	148.437	180.919	PF00076	RNA recognition motif. (a.k.a. RRM, RBD, or RNP domain)	GO:0003676
Lsat_1_v5_gn_1_71681.1	35.8486	31.9989	36.7872	38.7223	37.3248	40.046	PF07939	Protein of unknown function (DUF1685)	none
Lsat_1_v5_gn_1_71701.1	152.879	92.7481	157.861	112.183	113.284	109.855	PF00083	Sugar (and other) transporter	GO:0016021|GO:0022857|GO:0055085
Lsat_1_v5_gn_1_71720.1	1385.21	1432.41	1360.19	1337.34	1413.55	1383.46	PF04815|PF04810|PF00626|PF08033|PF04811	Sec23/Sec24 helical domain|Sec23/Sec24 zinc finger|Gelsolin repeat|Sec23/Sec24 beta-sandwich domain|Sec23/Sec24 trunk domain	GO:0030127|GO:0006888|GO:0006886|GO:0008270
Lsat_1_v5_gn_1_71801.1	44.959	36.6813	45.2823	45.6709	45.7234	48.673	PF14368	Probable lipid transfer	none
Lsat_1_v5_gn_1_7181.1	175.967	159.641	177.563	181.692	196.821	121.258	none	none	none
Lsat_1_v5_gn_1_71961.1	113.772	138.125	119.136	129.066	124.774	170.442	none	none	none
Lsat_1_v5_gn_1_71980.1	49.7171	54.0551	51.1918	60.5701	54.8949	43.1412	PF07983	X8 domain	none
Lsat_1_v5_gn_1_72000.1	342.583	338.382	352.467	351.462	349.566	350.22	PF00810	ER lumen protein retaining receptor	GO:0006621|GO:0016021|GO:0046923
Lsat_1_v5_gn_1_72020.1	3042.96	3505.01	2996.1	3161.17	3057.67	3477.16	PF09409|PF00627	PUB domain|UBA/TS-N domain	GO:0005515
Lsat_1_v5_gn_1_72041.1	254.83	258.425	251.048	243.241	245.944	242.835	PF10250	GDP-fucose protein O-fucosyltransferase	none
Lsat_1_v5_gn_1_72060.1	580.817	616.179	583.479	598.676	621.543	569.997	PF05856	ARP2/3 complex 20 kDa subunit (ARPC4)	GO:0030041|GO:0005885|GO:0034314|GO:0005856
Lsat_1_v5_gn_1_721.1	120.368	145.529	123.38	141.977	133.999	150.18	none	none	none
Lsat_1_v5_gn_1_72160.1	33.9497	30.3994	33.766	31.7673	34.2763	39.2856	PF02148|PF00443	Zn-finger in ubiquitin-hydrolases and other protein|Ubiquitin carboxyl-terminal hydrolase	GO:0008270|GO:0006511|GO:0004221
Lsat_1_v5_gn_1_72181.1	261.634	263.162	267.94	278.987	270.377	257.562	PF00025	ADP-ribosylation factor family	GO:0005525
Lsat_1_v5_gn_1_72220.1	21.3028	19.8638	21.6166	23.8297	20.4311	29.4745	PF14299	Phloem protein 2	none
Lsat_1_v5_gn_1_72241.1	429.751	497.216	394.123	511.314	445.437	489.316	PF00004	ATPase family associated with various cellular activities (AAA)	GO:0005524
Lsat_1_v5_gn_1_72281.1	577.186	466.36	612.188	450.737	453.677	442.878	PF00515	Tetratricopeptide repeat	GO:0005515
Lsat_1_v5_gn_1_72341.1	1966.12	1981.27	1912.92	1977.71	1998.41	2106.07	PF01336|PF00152	OB-fold nucleic acid binding domain|tRNA synthetases class II (D, K and N)	GO:0003676|GO:0005524|GO:0000166|GO:0006418|GO:0004812|GO:0005737
Lsat_1_v5_gn_1_72381.1	847.213	844.829	866.703	836.953	840.008	826.421	PF13639	Ring finger domain	GO:0008270|GO:0005515
Lsat_1_v5_gn_1_72461.1	599.016	546.034	616.943	619.528	685.047	450.693	PF00248	Aldo/keto reductase family	none
Lsat_1_v5_gn_1_72481.1	133.276	146.975	143.826	128.071	136.323	121.389	PF14008|PF00149	Iron/zinc purple acid phosphatase-like protein C|Calcineurin-like phosphoesterase	GO:0016787
Lsat_1_v5_gn_1_72600.1	405.255	465.707	416.819	397.125	388.912	549.802	PF00234	Protease inhibitor/seed storage/LTP family	none
Lsat_1_v5_gn_1_72640.1	728.69	949.379	709.724	844.897	749.153	1037.37	PF00234	Protease inhibitor/seed storage/LTP family	none
Lsat_1_v5_gn_1_72700.1	73.9031	92.823	72.5566	87.3706	79.851	102.078	PF00234	Protease inhibitor/seed storage/LTP family	none
Lsat_1_v5_gn_1_72761.1	1119.09	1092.83	1132.3	1036.51	1157.76	979.595	PF00249|PF14379	Myb-like DNA-binding domain|MYB-CC type transfactor, LHEQLE motif	GO:0003682
Lsat_1_v5_gn_1_72781.1	119.688	118.976	123.046	127.083	129.538	128.104	PF00097|PF13923|PF00569	Zinc finger, C3HC4 type (RING finger)|Zinc finger, ZZ type	GO:0008270
Lsat_1_v5_gn_1_72861.1	6506.63	6639.48	6451.42	6149.58	6207.65	6714.38	PF07992|PF00070|PF02852	Pyridine nucleotide-disulphide oxidoreductase|Pyridine nucleotide-disulphide oxidoreductase, dimerisation domain	GO:0016491|GO:0055114|GO:0050660|GO:0045454|GO:0005737
Lsat_1_v5_gn_1_72961.1	1157.12	1057.02	1271.52	1042.47	1230.97	899.49	PF00234	Protease inhibitor/seed storage/LTP family	none
Lsat_1_v5_gn_1_73001.1	511.438	633.932	496.112	569.882	532.148	741.949	PF00234	Protease inhibitor/seed storage/LTP family	none
Lsat_1_v5_gn_1_73080.1	27.2073	20.0766	31.3586	20.8425	27.5415	19.5163	PF13499	EF-hand domain pair	GO:0005509
Lsat_1_v5_gn_1_73301.1	367.805	366.659	357.269	350.467	355.651	328.303	PF00076|PF00630	RNA recognition motif. (a.k.a. RRM, RBD, or RNP domain)|Filamin/ABP280 repeat	GO:0003676
Lsat_1_v5_gn_1_73320.1	1580.06	1714.73	1526.72	1589.52	1568.86	1454.86	PF02458	Transferase family	GO:0016747
Lsat_1_v5_gn_1_73601.1	44.456	34.9111	50.9617	24.8046	24.577	53.8862	PF05042	Caleosin related protein	none
Lsat_1_v5_gn_1_7361.1	31.9304	33.015	29.3368	32.7639	32.7678	32.2022	none	none	none
Lsat_1_v5_gn_1_7381.1	184.876	229.446	192.899	232.331	208.712	171.942	PF03619	Organic solute transporter Ostalpha	none
Lsat_1_v5_gn_1_73881.1	29.4105	23.182	26.2473	33.7616	30.4863	35.9572	none	none	none
Lsat_1_v5_gn_1_73901.1	407.281	349.286	433.693	363.37	375.352	421.933	PF00107	Zinc-binding dehydrogenase	GO:0016491|GO:0008270|GO:0055114
Lsat_1_v5_gn_1_73921.1	98.7228	52.4592	107.844	77.4368	73.6585	79.4346	PF00107	Zinc-binding dehydrogenase	GO:0008270|GO:0055114|GO:0016491
Lsat_1_v5_gn_1_741.1	1542.05	1572.3	1526.78	1590.51	1561.27	1486.31	PF11935|PF12295	Domain of unknown function (DUF3453)|Symplekin tight junction protein C terminal	none
Lsat_1_v5_gn_1_74141.1	3916.17	4758.36	3869.39	4908.56	4292.42	3005.05	none	none	none
Lsat_1_v5_gn_1_74180.1	217.254	237.134	213.539	212.463	214.72	210.81	PF06241	Protein of unknown function (DUF1012)	none
Lsat_1_v5_gn_1_7420.1	339.788	304.054	344.732	331.604	320.545	341.033	PF00098|PF00313	Zinc knuckle|'Cold-shock' DNA-binding domain	GO:0008270|GO:0003676|GO:0003677|GO:0006355
Lsat_1_v5_gn_1_74200.1	197.015	226.643	203.858	200.548	205.572	223.704	PF02383	SacI homology domain	GO:0042578
Lsat_1_v5_gn_1_74220.1	321.2	337.981	318	277.983	302.215	359.759	PF00781	Diacylglycerol kinase catalytic domain	GO:0004143|GO:0007205
Lsat_1_v5_gn_1_74260.1	1513.87	1672.82	1521.24	1642.14	1565.02	1602.12	PF00069	Protein kinase domain	GO:0004672|GO:0006468|GO:0005524
Lsat_1_v5_gn_1_74360.1	1135.21	1313.31	1047.19	1314.51	1172.04	1156.33	none	none	none
Lsat_1_v5_gn_1_74540.1	270.927	257.579	292.718	358.427	312.419	236.643	none	none	none
Lsat_1_v5_gn_1_74581.1	142.32	137.003	131.873	142.967	153.991	148.364	PF05811	Eukaryotic protein of unknown function (DUF842)	none
Lsat_1_v5_gn_1_74601.1	4216.75	4099.29	4202.22	4266.19	4291.65	3743.2	PF03405	Fatty acid desaturase	GO:0055114|GO:0006631|GO:0045300
Lsat_1_v5_gn_1_74661.1	579.144	641.706	548.134	695.981	616.872	618.779	none	none	none
Lsat_1_v5_gn_1_74780.1	82.8259	77.0292	83.2201	82.4031	85.3087	94.6414	none	none	none
Lsat_1_v5_gn_1_7480.1	106.614	81.9501	113.247	103.255	109.056	86.791	PF13410|PF13417	Glutathione S-transferase, C-terminal domain|Glutathione S-transferase, N-terminal domain	none
Lsat_1_v5_gn_1_74900.1	2332.24	2517.61	2276.81	2335.13	2335.74	2517.61	PF06424	PRP1 splicing factor, N-terminal	GO:0005634|GO:0000398
Lsat_1_v5_gn_1_74920.1	520.005	596.66	536.81	623.501	578.027	620.441	PF08806	Sep15/SelM redox domain	none
Lsat_1_v5_gn_1_74961.1	559.173	545.605	539.531	531.162	522.379	511.652	PF00168|PF02893	C2 domain|GRAM domain	GO:0005515
Lsat_1_v5_gn_1_7501.1	37.1134	46.2078	39.0793	44.6813	37.947	40.9914	PF00646	F-box domain	GO:0005515
Lsat_1_v5_gn_1_75020.1	457.01	464.486	458.005	448.756	443.908	492.11	PF00612|PF13178	IQ calmodulin-binding motif|Protein of unknown function (DUF4005)	GO:0005515
Lsat_1_v5_gn_1_75080.1	948.012	1012.95	928.003	946.164	913.005	1049.13	PF00439	Bromodomain	GO:0005515
Lsat_1_v5_gn_1_75101.1	508.437	545.415	491.649	502.369	513.286	530.745	none	none	none
Lsat_1_v5_gn_1_75121.1	321.853	308.22	302.232	275.006	299.978	353.668	PF13893|PF00076	RNA recognition motif. (a.k.a. RRM, RBD, or RNP domain)	GO:0003676
Lsat_1_v5_gn_1_75161.1	471.213	424.254	475.707	417.975	464.604	472.218	PF02560	Cyanate lyase C-terminal domain	GO:0009439
Lsat_1_v5_gn_1_75221.1	240.482	213.79	239.122	210.474	232.301	236.007	none	none	none
Lsat_1_v5_gn_1_75260.1	320.049	332.194	330.102	318.695	311.356	360.307	PF04045	Arp2/3 complex, 34 kD subunit p34-Arc	GO:0005856|GO:0030833
Lsat_1_v5_gn_1_75300.1	708.064	591.379	794.276	496.396	495.96	966.458	none	none	none
Lsat_1_v5_gn_1_75420.1	383.462	411.726	374.54	389.187	393.711	424.92	PF05033|PF00856|PF02182	Pre-SET motif|SET domain|YDG/SRA domain	GO:0005634|GO:0034968|GO:0008270|GO:0018024|GO:0005515|GO:0042393
Lsat_1_v5_gn_1_75441.1	290.69	285.733	285.352	286.926	297.816	300.201	none	none	none
Lsat_1_v5_gn_1_75460.1	5046.79	5029.85	5136.96	5124.98	5008.15	5651.11	PF02934|PF02637	GatB/GatE catalytic domain|GatB domain	GO:0016874|GO:0016884
Lsat_1_v5_gn_1_75501.1	351.133	363.654	340.22	322.663	345.705	389.302	PF03908	Sec20	none
Lsat_1_v5_gn_1_75540.1	9394	9124.53	9622.33	9163.81	9557.27	9286.36	PF00330	Aconitase family (aconitate hydratase)	GO:0008152
Lsat_1_v5_gn_1_75561.1	32.2804	38.6861	27.8938	33.7555	31.88	41.5086	PF02309	AUX/IAA family	GO:0006355|GO:0005634
Lsat_1_v5_gn_1_75580.1	228.586	247.86	225.499	234.306	227.609	261.067	PF13414	TPR repeat	none
Lsat_1_v5_gn_1_75601.1	1112.19	1251.88	1084.77	1163.59	1151.46	1293.99	PF14259|PF02136	RNA recognition motif (a.k.a. RRM, RBD, or RNP domain)|Nuclear transport factor 2 (NTF2) domain	GO:0005622|GO:0006810
Lsat_1_v5_gn_1_75620.1	144.732	150.293	144.732	146.938	147.726	154.164	PF07534	TLD	none
Lsat_1_v5_gn_1_75641.1	3920.26	4162.24	3725.08	4097.4	3986.12	4437.09	PF00400|PF08606|PF04564	WD domain, G-beta repeat|Prp19/Pso4-like|U-box domain	GO:0005515|GO:0000151|GO:0016567|GO:0004842
Lsat_1_v5_gn_1_75680.1	552.896	493.648	512.017	567.898	553.632	684.709	PF00238	Ribosomal protein L14p/L23e	GO:0006412|GO:0005840|GO:0003735
Lsat_1_v5_gn_1_75741.1	48.5836	24.7796	56.2656	16.8584	14.4799	32.3972	PF05042	Caleosin related protein	none
Lsat_1_v5_gn_1_75801.1	215.382	185.453	228.414	188.63	186.33	258.777	none	none	none
Lsat_1_v5_gn_1_760.1	839.237	850.744	842.501	838.94	875.934	749.074	PF00069|PF03822	Protein kinase domain|NAF domain	GO:0004672|GO:0006468|GO:0005524|GO:0007165
Lsat_1_v5_gn_1_76101.1	437.721	394.207	437.021	426.916	418.064	428.94	PF13419	Haloacid dehalogenase-like hydrolase	none
Lsat_1_v5_gn_1_76140.1	2439.93	2184.54	2489.64	2246.77	2222.94	2563.68	PF03572|PF00595	Peptidase family S41|PDZ domain (Also known as DHR or GLGF)	GO:0008236|GO:0006508|GO:0005515
Lsat_1_v5_gn_1_76160.1	566.817	660.783	556.226	622.508	593.305	493.144	none	none	none
Lsat_1_v5_gn_1_76180.1	24.2993	20.1214	24.633	26.8078	29.1183	28.3431	PF02736|PF01843|PF00063|PF00612	Myosin N-terminal SH3-like domain|DIL domain|Myosin head (motor domain)|IQ calmodulin-binding motif	GO:0016459|GO:0003774|GO:0005524|GO:0005515
Lsat_1_v5_gn_1_76220.1	125.681	191.941	143.01	151.895	133.559	301.85	PF12937	F-box-like	none
Lsat_1_v5_gn_1_76380.1	706.414	585.128	691.353	591.721	619.114	587.963	PF00107	Zinc-binding dehydrogenase	GO:0008270|GO:0055114|GO:0016491
Lsat_1_v5_gn_1_76480.1	813.184	657.49	842.374	689.017	768.505	690.193	PF12796|PF07714	Ankyrin repeats (3 copies)|Protein tyrosine kinase	GO:0004672|GO:0006468
Lsat_1_v5_gn_1_76500.1	1325.92	1274.79	1258.79	1254.93	1258.85	1338.88	PF07766	LETM1-like protein	none
Lsat_1_v5_gn_1_76521.1	431.934	473.235	407.016	469.611	455.47	429.744	PF02181	Formin Homology 2 Domain	none
[truncated: 17,460 more rows]

## Sheet: (B) PPF270_680nm_vs_PPF100_FL
rownames(data)	PPF100_FL_1	PPF270_680nm_1	log2fc	p.value	q.value	ranking	Accession	Description	GO_Annotations	BestHit_unigenes	BestHit_Arabidopsis_genes	Arabidopsis description
Lsat_1_v5_gn_0_29380.1	22	3	-1.28204	0.174049	1	3837.5	PF14211	Domain of unknown function (DUF4323)	none	none	none	none
Lsat_1_v5_gn_1_114380.1	181	55	-0.143582	0.627496	1	14157.5	PF00191	Annexin	GO:0005509|GO:0005544	Unigene8201_All	AT5G12380.1	annexin 8
Lsat_1_v5_gn_2_135361.1	1653	548	-0.0180884	0.90694	1	20683	PF13328|PF04607|PF02824	HD domain|Region found in RelA / SpoT proteins|TGS domain	GO:0015969	none	none	none
Lsat_1_v5_gn_8_101661.1	178	51	-0.2283	0.419934	1	8713	PF00656	Caspase domain	GO:0006508|GO:0004197	Unigene2070_All	AT5G04200.1	metacaspase 9
Lsat_1_v5_gn_2_135281.1	957	311	-0.0468466	0.776614	1	17674	PF08045	Cell division control protein 14, SIN component	none	Unigene28018_All	AT4G27750.1	binding
Lsat_1_v5_gn_3_125960.1	17	6	0.0714805	1	1	25286	none	none	none	none	none	none
Lsat_1_v5_gn_3_55981.1	392	153	0.21733	0.255778	1	5493	PF00244	14-3-3 protein	none	none	none	none
Lsat_1_v5_gn_2_126741.1	79	26	-0.0285244	1	1	25286	PF01176	Translation initiation factor 1A / IF-1	GO:0003723|GO:0003743|GO:0006413	Unigene10363_All	none	none
Lsat_1_v5_gn_3_63641.1	176	58	-0.0266736	0.951792	1	21658.5	none	none	none	Unigene11762_All	AT5G16610.2
Lsat_1_v5_gn_3_6660.1	41274	13122	-0.0784969	0.518401	1	11650	PF00230	Major intrinsic protein	GO:0005215|GO:0016020|GO:0006810	Unigene14731_All	none	none
Lsat_1_v5_gn_5_96161.1	14	4	-0.22928	1	1	24245.5	PF02298	Plastocyanin-like domain	GO:0005507|GO:0009055	none	none	none
Lsat_1_v5_gn_7_83801.1	2252	722	-0.066382	0.631005	1	14233	none	none	none	Unigene1254_All	none	none
Lsat_1_v5_gn_9_6000.1	8949	2821	-0.0907694	0.467669	1	9850	PF01740|PF13792|PF00916	STAS domain|Sulfate transporter N-terminal domain with GLY motif|Sulfate transporter family	GO:0008272|GO:0016021|GO:0015116	none	AT3G51895.1	sulfate transporter 3;1
Lsat_1_v5_gn_3_114740.1	34417	11854	0.0370008	0.761225	1	17342	PF00366	Ribosomal protein S17	GO:0003735|GO:0006412|GO:0005622|GO:0005840	Unigene5291_All	AT3G48930.1	Nucleic acid-binding, OB-fold-like protein
Lsat_1_v5_gn_7_20680.1	1530	592	0.204862	0.144489	1	3295	PF00635	MSP (Major sperm protein) domain	GO:0005198	Unigene31982_All	none	none
Lsat_1_v5_gn_8_123201.1	2358	990	0.322662	0.0152965	0.495797	805	PF00230	Major intrinsic protein	GO:0005215|GO:0016020|GO:0006810	Unigene1026_All	AT2G16850.1	plasma membrane intrinsic protein 2;8
Lsat_1_v5_gn_8_78000.1	13	5	0.19363	1	1	24245.5	PF00012	Hsp70 protein	none	none	AT3G12580.1	heat shock protein 70
Lsat_1_v5_gn_4_46300.1	2200	620	-0.252392	0.0674511	0.932949	1887	PF00590	Tetrapyrrole (Corrin/Porphyrin) Methylases	GO:0008168|GO:0008152	Unigene1818_All	AT5G40850.1	urophorphyrin methylase 1
Lsat_1_v5_gn_5_157360.1	4092	1474	0.101674	0.430843	1	8941	PF00156|PF00215	Phosphoribosyl transferase domain|Orotidine 5'-phosphate decarboxylase / HUMPS family	GO:0009116|GO:0006207|GO:0004590	none	AT3G54470.1	uridine 5'-monophosphate synthase / UMP synthase (PYRE-F) (UMPS)
Lsat_1_v5_gn_3_92421.1	307	100	-0.0434633	0.866547	1	19737.5	PF12697	Alpha/beta hydrolase family	none	none	none	none
Lsat_1_v5_gn_5_107340.1	593	178	-0.161353	0.364154	1	7622	PF02705	K+ potassium transporter	GO:0015079|GO:0016020|GO:0071805	Unigene23380_All	none	none
Lsat_1_v5_gn_9_54340.1	1590	572	0.0997974	0.482099	1	10133	PF08646|PF13639	Replication factor-A C terminal domain|Ring finger domain	GO:0005515|GO:0008270	Unigene32099_All	none	none
Lsat_1_v5_gn_7_105400.1	847	233	-0.287213	0.0774068	0.970839	2081	PF00106	short chain dehydrogenase	GO:0016491|GO:0008152	Unigene10958_All	none	none
Lsat_1_v5_gn_7_83520.1	8392	2947	0.0649794	0.603192	1	13440	PF00171	Aldehyde dehydrogenase family	GO:0008152|GO:0016491|GO:0055114	Unigene28741_All	AT2G14170.1	aldehyde dehydrogenase 6B2
Lsat_1_v5_gn_5_146440.1	242	82	0.0134268	1	1	23982.5	PF02365	No apical meristem (NAM) protein	GO:0006355|GO:0003677	Unigene17660_All	AT4G29230.1	NAC domain containing protein 75
Lsat_1_v5_gn_8_99941.1	268	83	-0.116217	0.640857	1	14496.5	PF00854	POT family	GO:0005215|GO:0006810|GO:0016020	Unigene27094_All	AT2G38100.1	proton-dependent oligopeptide transport (POT) family protein
Lsat_1_v5_gn_7_13241.1	12	4	-0.0100567	1	1	25286	PF05553	Cotton fibre expressed protein	none	none	AT3G13130.1
Lsat_1_v5_gn_3_110980.1	1010	336	-0.0130713	0.94637	1	21565	PF03171	2OG-Fe(II) oxygenase superfamily	GO:0055114|GO:0016491|GO:0016706	Unigene22481_All	AT2G43080.1	P4H isoform 1
Lsat_1_v5_gn_6_112541.1	3612	1114	-0.122294	0.351333	1	7394	PF01283	Ribosomal protein S26e	GO:0005622|GO:0006412|GO:0003735|GO:0005840	Unigene25785_All|Unigene35113_All	none	none
Lsat_1_v5_gn_5_94521.1	5	2	0.244428	1	1	25286	none	none	none	none	none	none
Lsat_1_v5_gn_6_84040.1	6743	2034	-0.154318	0.22193	1	4736	PF00501	AMP-binding enzyme	GO:0008152|GO:0003824	Unigene5317_All	AT4G23850.1	AMP-dependent synthetase and ligase family protein
Lsat_1_v5_gn_4_31401.1	144	46	-0.0715193	0.836478	1	19067.5	PF07227	Protein of unknown function (DUF1423)	none	Unigene30487_All	AT3G63500.1|AT3G63500.2	Protein of unknown function (DUF1423)
Lsat_1_v5_gn_3_126201.1	3365	1347	0.253879	0.0503695	0.841105	1562	PF00176|PF00271	SNF2 family N-terminal domain|Helicase conserved C-terminal domain	GO:0005524|GO:0003677|GO:0004386|GO:0003676	Unigene23888_All	AT5G63950.1	chromatin remodeling 24
Lsat_1_v5_gn_3_47441.1	35	15	0.350692	0.566437	1	12715	none	none	none	none	none	none
Lsat_1_v5_gn_6_20341.1	73	17	-0.525985	0.228529	1	4848	PF00564	PB1 domain	GO:0005515	Unigene27365_All	none	none
Lsat_1_v5_gn_8_92740.1	9116	3183	0.0567335	0.649237	1	14647	PF02463|PF06470	RecF/RecN/SMC N terminal domain|SMC proteins Flexible Hinge Domain	GO:0005694|GO:0005524|GO:0051276|GO:0005515	Unigene28317_All	AT3G54670.3	Structural maintenance of chromosomes (SMC) family protein
Lsat_1_v5_gn_5_127320.1	1231	425	0.0404463	0.790162	1	17970	PF14416|PF13839	PMR5 N terminal Domain|GDSL/SGNH-like Acyl-Esterase family found in Pmr5 and Cas1p	none	none	AT1G73140.1	Plant protein of unknown function (DUF828)
Lsat_1_v5_gn_2_64861.1	1688	552	-0.0378221	0.796289	1	18164	none	none	none	Unigene24256_All	AT1G54920.2
Lsat_1_v5_gn_6_100040.1	2324	836	0.0997054	0.461473	1	9731	PF00271|PF00270	Helicase conserved C-terminal domain|DEAD/DEAH box helicase	GO:0005524|GO:0004386|GO:0003676|GO:0008026	none	AT4G09730.1	RH39
Lsat_1_v5_gn_6_31381.1	4964	1459	-0.191767	0.135343	1	3153	PF00106	short chain dehydrogenase	GO:0016491|GO:0008152	Unigene15023_All	AT5G02540.1	NAD(P)-binding Rossmann-fold superfamily protein
Lsat_1_v5_gn_7_29861.1	3595	1258	0.0598855	0.647477	1	14620	PF04862	Protein of unknown function, DUF642	none	Unigene28378_All	AT2G34510.1	Protein of unknown function, DUF642
Lsat_1_v5_gn_5_54420.1	8	6	1.14138	0.272275	1	5829	none	none	none	none	none	none
Lsat_1_v5_gn_5_17020.1	651	231	0.0799614	0.638916	1	14461	PF13180|PF00089	PDZ domain|Trypsin	GO:0005515|GO:0004252|GO:0006508	Unigene856_All	none	none
Lsat_1_v5_gn_5_117341.1	555	168	-0.149225	0.417328	1	8662	PF09754	PAC2 family	none	Unigene11551_All	AT3G18940.1	clast3-related
Lsat_1_v5_gn_5_10700.1	40	13	-0.0465187	1	1	25286	none	none	none	none	none	none
Lsat_1_v5_gn_8_34840.1	273	77	-0.251034	0.277599	1	5934	PF03188	Eukaryotic cytochrome b561	GO:0016021	Unigene15311_All	AT1G14730.1	Cytochrome b561/ferric reductase transmembrane protein family
Lsat_1_v5_gn_8_380.1	990	333	0.00284153	1	1	25286	PF04926|PF01909|PF04928	Poly(A) polymerase predicted RNA binding domain|Nucleotidyltransferase domain|Poly(A) polymerase central domain	GO:0003723|GO:0005634|GO:0004652|GO:0043631|GO:0016779	Unigene10257_All	AT1G17980.1	poly(A) polymerase 1
Lsat_1_v5_gn_2_105921.1	147	42	-0.232286	0.442109	1	9176.5	PF00170	bZIP transcription factor	GO:0006355|GO:0003700|GO:0043565	Unigene17553_All	none	none
Lsat_1_v5_gn_4_147781.1	12324	3876	-0.0940802	0.447205	1	9283	PF00421	Photosystem II protein	GO:0019684|GO:0009521|GO:0016168|GO:0016020|GO:0009767	none	none	none
Lsat_1_v5_gn_9_57541.1	8643	3242	0.160097	0.198217	1	4292	PF01269	Fibrillarin	GO:0008033|GO:0003723|GO:0006364|GO:0008168	Unigene28531_All	AT5G52470.1	fibrillarin 1
Lsat_1_v5_gn_5_3160.1	23	11	0.507143	0.484808	1	10187.5	PF01197	Ribosomal protein L31	GO:0003735|GO:0006412|GO:0005840|GO:0005622	Unigene12686_All|Unigene26534_All	AT5G55125.2|AT5G55125.1	Ribosomal protein L31
Lsat_1_v5_gn_7_58180.1	23652	7897	-0.00783711	0.949546	1	21612	PF04145	Ctr copper transporter family	GO:0016021|GO:0035434|GO:0005375	Unigene27719_All	AT5G20650.1	copper transporter 5
Lsat_1_v5_gn_1_104961.1	709	247	0.05346	0.757345	1	17265	none	none	none	Unigene4802_All	AT3G52040.1
Lsat_1_v5_gn_6_60701.1	1087	367	0.00824703	0.974928	1	22056	PF05627	Cleavage site for pathogenic type III effector avirulence factor Avr	none	Unigene25463_All	none	none
Lsat_1_v5_gn_2_58821.1	7	5	1.06927	0.392699	1	8185.5	PF14200	Ricin-type beta-trefoil lectin domain-like	none	none	none	none
Lsat_1_v5_gn_5_31741.1	314	110	0.0614515	0.776762	1	17709	PF00641	Zn-finger in Ran binding protein and others	GO:0005622|GO:0008270	Unigene30955_All	AT3G15680.1	Ran BP2/NZF zinc finger-like superfamily protein
Lsat_1_v5_gn_1_55000.1	19028	7074	0.147221	0.228916	1	4857	none	none	none	Unigene5449_All	AT2G37400.1	Tetratricopeptide repeat (TPR)-like superfamily protein
Lsat_1_v5_gn_4_11221.1	13	3	-0.531448	0.793042	1	18058.5	none	none	none	none	none	none
Lsat_1_v5_gn_2_133981.1	729	316	0.368671	0.0191065	0.550418	906	PF13516|PF12799|PF00069|PF13855|PF08263|PF00560	Leucine Rich repeat|Leucine Rich repeats (2 copies)|Protein kinase domain|Leucine rich repeat|Leucine rich repeat N-terminal domain|Leucine Rich Repeat	GO:0004672|GO:0006468|GO:0005524|GO:0005515	Unigene24403_All	none	none
Lsat_1_v5_gn_5_36361.1	12	2	-0.987916	0.552716	1	12376	PF03367	ZPR1 zinc-finger domain	GO:0008270	none	none	none
Lsat_1_v5_gn_5_172380.1	945	297	-0.0950835	0.549554	1	12274	PF00933|PF01915	Glycosyl hydrolase family 3 N terminal domain|Glycosyl hydrolase family 3 C-terminal domain	GO:0004553|GO:0005975	Unigene30689_All	AT3G47000.1	Glycosyl hydrolase family protein
Lsat_1_v5_gn_2_92340.1	480	149	-0.112928	0.556448	1	12490	PF00201	UDP-glucoronosyl and UDP-glucosyl transferase	GO:0008152|GO:0016758	none	none	none
Lsat_1_v5_gn_8_10720.1	83	21	-0.406913	0.317815	1	6732	none	none	none	Unigene15957_All	none	none
Lsat_1_v5_gn_6_112040.1	1346	487	0.108049	0.452744	1	9434	PF02036	SCP-2 sterol transfer family	GO:0032934	Unigene27446_All	none	none
Lsat_1_v5_gn_6_56060.1	1387	533	0.194963	0.172092	1	3804	PF13015|PF12999	Glucosidase II beta subunit-like protein|Glucosidase II beta subunit-like	none	none	none	none
Lsat_1_v5_gn_9_116840.1	359	142	0.236542	0.227933	1	4843	PF04791	LMBR1-like membrane protein	none	Unigene7835_All	none	none
Lsat_1_v5_gn_2_94120.1	3249	1351	0.308764	0.0173607	0.526878	860	PF00485	Phosphoribulokinase / Uridine kinase family	GO:0016301|GO:0005524|GO:0008152	Unigene21008_All	AT5G40870.1	uridine kinase/uracil phosphoribosyltransferase 1
Lsat_1_v5_gn_1_97040.1	1493	591	0.237737	0.0911176	1	2301	PF00400	WD domain, G-beta repeat	GO:0005515	Unigene814_All	AT3G51930.1	Transducin/WD40 repeat-like superfamily protein
Lsat_1_v5_gn_5_107641.1	151	49	-0.0488848	0.894064	1	20397	PF03168	Late embryogenesis abundant protein	none	Unigene14345_All	none	none
Lsat_1_v5_gn_4_84001.1	83	36	0.3689	0.286839	1	6074.5	PF00153	Mitochondrial carrier protein	none	Unigene22754_All	none	none
Lsat_1_v5_gn_8_13081.1	136	37	-0.302797	0.336843	1	7105	PF10604	Polyketide cyclase / dehydrase and lipid transport	none	Unigene9282_All	none	none
Lsat_1_v5_gn_2_17201.1	297	104	0.0608315	0.800984	1	18271.5	PF00069	Protein kinase domain	GO:0006468|GO:0005524|GO:0004672	none	none	none
Lsat_1_v5_gn_1_52661.1	9081	2759	-0.143954	0.248999	1	5312	PF00067	Cytochrome P450	GO:0020037|GO:0005506|GO:0016705|GO:0055114|GO:0009055	none	AT3G53130.1	Cytochrome P450 superfamily protein
Lsat_1_v5_gn_5_156481.1	77	23	-0.168043	0.763184	1	17385	PF13561	Enoyl-(Acyl carrier protein) reductase	none	Unigene7815_All	none	none
Lsat_1_v5_gn_5_27661.1	2	1	0.533599	1	1	25286	PF00276	Ribosomal protein L23	GO:0003735|GO:0006412|GO:0005840	none	none	none
Lsat_1_v5_gn_4_9960.1	7942	2744	0.0415256	0.740954	1	16822	PF00163|PF01479	Ribosomal protein S4/S9 N-terminal domain|S4 domain	GO:0005622|GO:0019843|GO:0003723	none	none	none
Lsat_1_v5_gn_1_57580.1	459	100	-0.623428	0.00190592	0.138179	360	PF07534	TLD	none	none	AT5G06260.1	TLD-domain containing nucleolar protein
Lsat_1_v5_gn_8_143900.1	1	1	1.41514	0.500871	1	10855.5	PF13947|PF14380	Wall-associated receptor kinase galacturonan-binding|Wall-associated receptor kinase C-terminal	GO:0030247	none	none	none
Lsat_1_v5_gn_9_109140.1	1412	465	-0.0276853	0.859	1	19564	PF00454	Phosphatidylinositol 3- and 4-kinase	GO:0016773	none	none	none
Lsat_1_v5_gn_5_47780.1	1015	298	-0.193309	0.219716	1	4674	PF08244|PF00251	Glycosyl hydrolases family 32 C terminal|Glycosyl hydrolases family 32 N-terminal domain	none	none	none	none
Lsat_1_v5_gn_8_37640.1	1493	480	-0.0623514	0.669393	1	15146	none	none	none	Unigene14456_All	AT3G25545.1
Lsat_1_v5_gn_8_110781.1	2975	922	-0.115295	0.387623	1	8044	PF01148	Cytidylyltransferase family	GO:0016772|GO:0016020	Unigene11894_All	none	none
Lsat_1_v5_gn_4_92641.1	3	1	-0.00961226	1	1	25286	none	none	none	none	AT1G17400.1
Lsat_1_v5_gn_6_69461.1	16079	5386	-0.0031431	0.98067	1	22155	PF00575	S1 RNA binding domain	GO:0003723	Unigene15578_All	none	none
Lsat_1_v5_gn_6_60661.1	547	205	0.15878	0.356365	1	7492	none	none	none	Unigene13933_All	AT3G23910.1
Lsat_1_v5_gn_0_7560.1	5	4	1.22229	0.511215	1	11457.5	PF12752	SUZ domain	none	none	none	none
Lsat_1_v5_gn_8_144221.1	548	206	0.163164	0.357475	1	7520	none	none	none	Unigene5462_All	none	none
Lsat_1_v5_gn_3_28241.1	1461	480	-0.0310974	0.834029	1	19003	PF05907	Eukaryotic protein of unknown function (DUF866)	none	Unigene28882_All	AT4G32930.1
Lsat_1_v5_gn_5_40720.1	149	56	0.162742	0.604394	1	13459.5	PF04818	RNA polymerase II-binding domain.	none	none	AT5G10060.1	ENTH/VHS family protein
Lsat_1_v5_gn_9_104040.1	284	99	0.0543228	0.827939	1	18888.5	PF05742	NRDE protein	none	none	none	none
Lsat_1_v5_gn_4_179920.1	1117	318	-0.237739	0.123954	1	2844	PF02636	Putative S-adenosyl-L-methionine-dependent methyltransferase	none	Unigene21438_All	AT3G28700.1	Protein of unknown function (DUF185)
Lsat_1_v5_gn_8_31660.1	764	272	0.0847623	0.606544	1	13501	PF13920	Zinc finger, C3HC4 type (RING finger)	none	Unigene23334_All	AT5G23110.1	Zinc finger, C3HC4 type (RING finger) family protein
Lsat_1_v5_gn_7_30240.1	4444	1443	-0.048037	0.711744	1	16127	PF01176	Translation initiation factor 1A / IF-1	GO:0003723|GO:0006413|GO:0003743	none	AT2G04520.1|AT2G04520.1	Nucleic acid-binding, OB-fold-like protein
Lsat_1_v5_gn_7_101201.1	2380	764	-0.0645634	0.638265	1	14444	none	none	none	Unigene21314_All	AT1G78420.2|AT1G78420.1	RING/U-box superfamily protein
Lsat_1_v5_gn_7_45180.1	479	233	0.534878	0.00172321	0.128136	351	PF03105	SPX domain	none	Unigene1372_All	none	none
Lsat_1_v5_gn_9_70200.1	319	100	-0.098748	0.679125	1	15361	PF04127	DNA / pantothenate metabolism flavoprotein	none	Unigene22218_All	none	none
Lsat_1_v5_gn_3_13600.1	69	29	0.323419	0.371837	1	7766	PF00789	UBX domain	GO:0005515	Unigene26238_All	none	none
Lsat_1_v5_gn_4_67660.1	1825	713	0.218805	0.111491	1	2639	PF02519	Auxin responsive protein	none	Unigene14211_All	none	none
Lsat_1_v5_gn_5_188240.1	108	41	0.177124	0.583055	1	13020	PF13943|PF13516	WPP domain|Leucine Rich repeat	none	none	none	none
Lsat_1_v5_gn_7_83541.1	5081	1758	0.0435694	0.734288	1	16675	PF06747	CHCH domain	none	Unigene32389_All|Unigene38716_All	AT5G64400.1
Lsat_1_v5_gn_8_62401.1	16010	5647	0.0713308	0.561568	1	12599	PF04724	Glycosyltransferase family 17	GO:0003830|GO:0016020|GO:0006487	Unigene18613_All|Unigene31512_All	AT2G13290.2|AT2G13290.1	beta-1,4-N-acetylglucosaminyltransferase family protein
Lsat_1_v5_gn_6_68501.1	7379	2563	0.0491554	0.696062	1	15786	PF00238	Ribosomal protein L14p/L23e	GO:0005840|GO:0003735|GO:0006412	Unigene6112_All	none	none
Lsat_1_v5_gn_4_154701.1	1664	538	-0.0542227	0.708459	1	16083	none	none	none	Unigene28187_All	none	none
Lsat_1_v5_gn_3_63240.1	2761	764	-0.278777	0.0385475	0.751808	1338	PF00201	UDP-glucoronosyl and UDP-glucosyl transferase	GO:0008152|GO:0016758	none	none	none
Lsat_1_v5_gn_6_95940.1	7	5	1.06927	0.392699	1	8185.5	PF13855|PF00560|PF13516	Leucine rich repeat|Leucine Rich Repeat|Leucine Rich repeat	GO:0005515	none	none	none
Lsat_1_v5_gn_5_51720.1	291	72	-0.439871	0.0547239	0.870988	1637.5	none	none	none	none	none	none
Lsat_1_v5_gn_9_12280.1	298	88	-0.184865	0.40286	1	8396	PF03000|PF00651	NPH3 family|BTB/POZ domain	GO:0005515	Unigene976_All	AT5G48800.1	Phototropic-responsive NPH3 family protein
Lsat_1_v5_gn_6_109600.1	265	58	-0.616576	0.0104084	0.403056	674	PF09835	Uncharacterized protein conserved in bacteria (DUF2062)	none	Unigene7807_All	none	none
Lsat_1_v5_gn_1_45900.1	631	160	-0.404681	0.0243218	0.608045	1044	PF07911	Protein of unknown function (DUF1677)	none	Unigene24227_All	none	none
Lsat_1_v5_gn_5_162041.1	33	5	-1.13786	0.107489	1	2570.5	PF00201	UDP-glucoronosyl and UDP-glucosyl transferase	GO:0008152|GO:0016758	none	none	none
Lsat_1_v5_gn_5_70100.1	129	37	-0.226669	0.495512	1	10412	none	none	none	Unigene19968_All	none	none
Lsat_1_v5_gn_1_3200.1	1084	346	-0.0727595	0.640735	1	14495	PF10250	GDP-fucose protein O-fucosyltransferase	none	none	AT1G22460.1	O-fucosyltransferase family protein
Lsat_1_v5_gn_4_40200.1	1956	635	-0.0483248	0.733313	1	16660	PF01214	Casein kinase II regulatory subunit	GO:0005956|GO:0019887	none	AT2G44680.1	casein kinase II beta subunit 4
Lsat_1_v5_gn_5_109440.1	1144	393	0.0332572	0.822608	1	18743.5	PF06814	Lung seven transmembrane receptor	GO:0016021	Unigene7621_All	AT2G01070.1	Lung seven transmembrane receptor family protein
Lsat_1_v5_gn_5_7360.1	4348	1014	-0.525519	5.86953e-05	0.0110212	139	PF04117	Mpv17 / PMP22 family	GO:0016021	none	AT1G52870.2	Peroxisomal membrane 22 kDa (Mpv17/PMP22) family protein
Lsat_1_v5_gn_3_33441.1	776	255	-0.0308035	0.86689	1	19744	PF05004	Interferon-related developmental regulator (IFRD)	none	Unigene17231_All	none	none
Lsat_1_v5_gn_4_107200.1	906	315	0.0505789	0.744712	1	16918.5	PF00854	POT family	GO:0005215|GO:0016020|GO:0006810	Unigene32927_All	AT3G47960.1	Major facilitator superfamily protein
Lsat_1_v5_gn_2_125861.1	6273	1978	-0.0903619	0.476197	1	10026	PF07107	Wound-induced protein WI12	none	none	none	none
Lsat_1_v5_gn_2_50580.1	21	6	-0.230378	1	1	23904	PF00394|PF07732|PF07731	Multicopper oxidase	GO:0055114|GO:0016491|GO:0005507	Unigene28008_All	AT3G13390.1	SKU5 similar 11
Lsat_1_v5_gn_5_144981.1	3130	839	-0.32465	0.0149093	0.487597	798	PF00504	Chlorophyll A-B binding protein	none	none	none	none
Lsat_1_v5_gn_2_46480.1	313	115	0.130145	0.522301	1	11733	none	none	none	Unigene7283_All	none	none
Lsat_1_v5_gn_3_53741.1	202	81	0.256169	0.294923	1	6306	PF02576	Uncharacterised BCR, YhbC family COG0779	none	Unigene27306_All	AT1G69210.1	Uncharacterised protein family UPF0090
Lsat_1_v5_gn_6_37000.1	77	15	-0.78262	0.0814417	0.992357	2141.5	none	none	none	none	none	none
Lsat_1_v5_gn_5_138341.1	347	126	0.113178	0.575743	1	12897.5	PF04455|PF05222|PF01262|PF03435	LOR/SDH bifunctional enzyme conserved region|Alanine dehydrogenase/PNT, N-terminal domain|Alanine dehydrogenase/PNT, C-terminal domain|Saccharopine dehydrogenase	GO:0016491|GO:0055114	Unigene17068_All	AT4G33150.2|AT4G33150.1	lysine-ketoglutarate reductase/saccharopine dehydrogenase bifunctional enzyme
Lsat_1_v5_gn_5_17640.1	516	171	-0.0186195	0.954223	1	21696	PF00010	Helix-loop-helix DNA-binding domain	GO:0046983	Unigene30748_All	AT5G62610.1	basic helix-loop-helix (bHLH) DNA-binding superfamily protein
Lsat_1_v5_gn_0_39820.1	1292	549	0.339977	0.0174337	0.527866	862	PF00400	WD domain, G-beta repeat	GO:0005515	Unigene3753_All	AT3G27640.1	Transducin/WD40 repeat-like superfamily protein
Lsat_1_v5_gn_8_9600.1	1341	464	0.0436299	0.764882	1	17435.5	PF00400	WD domain, G-beta repeat	GO:0005515	Unigene40185_All	AT5G07590.1	Transducin/WD40 repeat-like superfamily protein
Lsat_1_v5_gn_8_142961.1	128	48	0.15949	0.619491	1	13770	PF14368	Probable lipid transfer	none	Unigene12934_All	none	none
Lsat_1_v5_gn_5_142520.1	1879	660	0.0653149	0.640727	1	14494	PF00626|PF08033|PF04815|PF04811|PF04810	Gelsolin repeat|Sec23/Sec24 beta-sandwich domain|Sec23/Sec24 helical domain|Sec23/Sec24 trunk domain|Sec23/Sec24 zinc finger	GO:0006886|GO:0030127|GO:0006888|GO:0008270	Unigene3921_All	none	none
Lsat_1_v5_gn_9_120240.1	218	70	-0.0640966	0.832484	1	18971.5	PF01416	tRNA pseudouridine synthase	GO:0001522|GO:0003723|GO:0009451|GO:0009982	Unigene13848_All	AT1G09800.1	Pseudouridine synthase family protein
Lsat_1_v5_gn_9_83901.1	1010	269	-0.333859	0.0346443	0.705867	1281	none	none	none	none	AT1G21930.1|AT3G42150.3|AT3G42150.1|AT3G42150.2
Lsat_1_v5_gn_4_143501.1	862	255	-0.1824	0.254913	1	5471	PF01529	DHHC palmitoyltransferase	GO:0008270	Unigene486_All	AT3G51390.1	DHHC-type zinc finger family protein
Lsat_1_v5_gn_9_84161.1	688	276	0.256944	0.112598	1	2664	PF13041|PF01535	PPR repeat family|PPR repeat	none	Unigene4090_All	AT5G03560.2	Tetratricopeptide repeat (TPR)-like superfamily protein
Lsat_1_v5_gn_4_83401.1	729	259	0.0817613	0.621968	1	13837	PF00069	Protein kinase domain	GO:0005524|GO:0004672|GO:0006468	Unigene23630_All	none	none
Lsat_1_v5_gn_8_118000.1	7640	2465	-0.0572351	0.649495	1	14653	PF01409|PF03147	tRNA synthetases class II core domain (F)|Ferredoxin-fold anticodon binding domain	GO:0043039|GO:0000049|GO:0005737|GO:0005524|GO:0004812|GO:0000287|GO:0004826|GO:0006432|GO:0008033	none	AT3G58140.1	phenylalanyl-tRNA synthetase class IIc family protein
Lsat_1_v5_gn_3_88140.1	313	112	0.0920312	0.68709	1	15517	PF05631	Protein of unknown function (DUF791)	none	Unigene23530_All	AT2G23093.1	Major facilitator superfamily protein
Lsat_1_v5_gn_3_40461.1	1	1	1.41514	0.500871	1	10855.5	PF12609	Wound-induced protein	none	none	none	none
Lsat_1_v5_gn_5_108680.1	7200	2323	-0.0572578	0.650209	1	14671	PF01040	UbiA prenyltransferase family	GO:0016021|GO:0004659	Unigene1843_All	AT1G60600.2	UbiA prenyltransferase family protein
Lsat_1_v5_gn_5_62961.1	24	6	-0.42143	0.696336	1	15798.5	PF03643|PF13520	Vacuolar protein sorting-associated protein 26|Amino acid permease	GO:0030904|GO:0007034	none	none	none
Lsat_1_v5_gn_2_98981.1	404	137	0.0145623	0.972739	1	22018	PF00026	Eukaryotic aspartyl protease	GO:0006508|GO:0004190	Unigene7809_All	AT5G22850.1	Eukaryotic aspartyl protease family protein
Lsat_1_v5_gn_0_10481.1	4033	1338	-0.0170261	0.899158	1	20538	PF00291	Pyridoxal-phosphate dependent enzyme	none	Unigene8612_All	AT1G48420.1	D-cysteine desulfhydrase
Lsat_1_v5_gn_5_159340.1	618	182	-0.188859	0.286504	1	6068	none	none	none	Unigene7641_All|Unigene7642_All	none	none
Lsat_1_v5_gn_6_45621.1	65	24	0.136967	0.750265	1	17033	none	none	none	none	none	none
Lsat_1_v5_gn_9_42040.1	328	116	0.0751356	0.724344	1	16380.5	PF12023	Domain of unknown function (DUF3511)	none	Unigene1737_All	none	none
Lsat_1_v5_gn_2_110120.1	5164	1929	0.154107	0.224966	1	4799	none	none	none	Unigene31455_All	AT5G02770.1
Lsat_1_v5_gn_3_9100.1	1975	637	-0.0577334	0.682234	1	15422	PF01398	JAB1/Mov34/MPN/PAD-1 ubiquitin protease	GO:0005515	Unigene8111_All	AT1G71230.1	COP9-signalosome 5B
Lsat_1_v5_gn_9_24861.1	557	208	0.153606	0.376316	1	7851	PF00271|PF07717|PF04408|PF00270	Helicase conserved C-terminal domain|Oligonucleotide/oligosaccharide-binding (OB)-fold|Helicase associated domain (HA2)|DEAD/DEAH box helicase	GO:0005524|GO:0004386|GO:0003676|GO:0008026	none	none	none
Lsat_1_v5_gn_4_43780.1	247	70	-0.244134	0.338064	1	7135.5	none	none	none	none	AT3G15351.1
Lsat_1_v5_gn_5_14401.1	363	105	-0.214712	0.296729	1	6348.5	PF00069	Protein kinase domain	GO:0004672|GO:0006468|GO:0005524	none	none	none
Lsat_1_v5_gn_8_61000.1	3447	808	-0.518132	0.000100607	0.0165147	159	PF00248	Aldo/keto reductase family	none	Unigene18360_All	AT1G06690.1	NAD(P)-linked oxidoreductase superfamily protein
Lsat_1_v5_gn_4_84600.1	2356	817	0.0468132	0.732646	1	16646	none	none	none	Unigene30735_All	AT5G61970.1	signal recognition particle-related / SRP-related
Lsat_1_v5_gn_4_77340.1	561	205	0.122332	0.497787	1	10445	PF00004	ATPase family associated with various cellular activities (AAA)	GO:0005524	Unigene13961_All	AT4G24710.1	P-loop containing nucleoside triphosphate hydrolases superfamily protein
Lsat_1_v5_gn_9_26060.1	588	185	-0.0935117	0.597001	1	13337.5	PF14416|PF13839	PMR5 N terminal Domain|GDSL/SGNH-like Acyl-Esterase family found in Pmr5 and Cas1p	none	Unigene27721_All	AT5G06700.1	Plant protein of unknown function (DUF828)
Lsat_1_v5_gn_5_63680.1	2	1	0.533599	1	1	25286	none	none	none	none	none	none
Lsat_1_v5_gn_4_37921.1	169	52	-0.125546	0.705264	1	15999.5	PF00931|PF01582	NB-ARC domain|TIR domain	GO:0043531|GO:0005515|GO:0007165	Unigene19601_All	none	none
Lsat_1_v5_gn_5_170860.1	138	44	-0.0742411	0.887632	1	20262	PF00854	POT family	GO:0006810|GO:0005215|GO:0016020	Unigene13441_All	none	none
Lsat_1_v5_gn_8_15101.1	424	121	-0.234197	0.251706	1	5427	PF01490	Transmembrane amino acid transporter protein	none	Unigene7378_All	AT3G55740.1	proline transporter 2
Lsat_1_v5_gn_3_114281.1	334	119	0.0858152	0.699806	1	15872	PF03168	Late embryogenesis abundant protein	none	Unigene4229_All	AT3G44220.1	Late embryogenesis abundant (LEA) hydroxyproline-rich glycoprotein family
Lsat_1_v5_gn_5_54940.1	2375	603	-0.402913	0.00342553	0.21038	424	PF01156	Inosine-uridine preferring nucleoside hydrolase	none	none	none	none
Lsat_1_v5_gn_4_142741.1	6043	1760	-0.204934	0.106789	1	2554	none	none	none	Unigene25299_All	AT4G39840.1
Lsat_1_v5_gn_6_6941.1	3169	945	-0.170882	0.19768	1	4289	PF07876	Stress responsive A/B Barrel Domain	none	none	AT2G32500.1	Stress responsive alpha-beta barrel domain protein
Lsat_1_v5_gn_6_33321.1	2	2	1.49031	0.626303	1	14025	PF03936|PF00076|PF01397	Terpene synthase family, metal binding domain|RNA recognition motif. (a.k.a. RRM, RBD, or RNP domain)|Terpene synthase, N-terminal domain	GO:0000287|GO:0016829|GO:0010333|GO:0003676|GO:0008152	none	none	none
Lsat_1_v5_gn_1_23681.1	8	4	0.56387	0.552716	1	12376	none	none	none	Unigene38433_All	none	none
Lsat_1_v5_gn_7_33641.1	206	64	-0.111647	0.698369	1	15853	PF13499	EF-hand domain pair	GO:0005509	Unigene1532_All	AT2G44310.1	Calcium-binding EF-hand family protein
Lsat_1_v5_gn_0_3360.1	158	50	-0.0850723	0.794252	1	18111.5	PF01535|PF13041|PF12854	PPR repeat|PPR repeat family	none	Unigene3565_All	AT5G14080.1	Tetratricopeptide repeat (TPR)-like superfamily protein
Lsat_1_v5_gn_5_17281.1	2	2	1.49031	0.626303	1	14025	PF04654	Protein of unknown function, DUF599	none	Unigene35331_All	AT5G24600.1	Protein of unknown function, DUF599
Lsat_1_v5_gn_5_124940.1	51	6	-1.50297	0.0124554	0.437176	738	PF04720	Protein of unknown function (DUF506)	none	Unigene28675_All	AT1G12030.1	Protein of unknown function (DUF506)
Lsat_1_v5_gn_9_70220.1	56	27	0.520821	0.192135	1	4179.5	PF01266	FAD dependent oxidoreductase	GO:0016491|GO:0055114	Unigene15745_All	none	none
Lsat_1_v5_gn_4_97540.1	6200	2122	0.027904	0.826906	1	18864	PF02142|PF01808	MGS-like domain|AICARFT/IMPCHase bienzyme	GO:0006164|GO:0003937|GO:0004643	Unigene31554_All	AT2G35040.1	AICARFT/IMPCHase bienzyme family protein
Lsat_1_v5_gn_1_76101.1	876	262	-0.166578	0.306846	1	6504	PF13419	Haloacid dehalogenase-like hydrolase	none	Unigene4853_All	AT2G33255.1	Haloacid dehalogenase-like hydrolase (HAD) superfamily protein
Lsat_1_v5_gn_4_159341.1	2421	577	-0.494166	0.000341901	0.0415052	215	PF06955|PF00722	Xyloglucan endo-transglycosylase (XET) C-terminus|Glycosyl hydrolases family 16	GO:0016762|GO:0005618|GO:0048046|GO:0006073|GO:0005975|GO:0004553	Unigene32240_All	none	none
Lsat_1_v5_gn_4_151741.1	678	207	-0.136866	0.429736	1	8892.5	PF05608	Protein of unknown function (DUF778)	none	Unigene18751_All	none	none
Lsat_1_v5_gn_6_41001.1	4720	1489	-0.089691	0.486434	1	10218	PF07993|PF03015	Male sterility protein	GO:0080019	Unigene24811_All	none	none
Lsat_1_v5_gn_6_14020.1	131	53	0.268895	0.370805	1	7749.5	PF08244|PF00251	Glycosyl hydrolases family 32 C terminal|Glycosyl hydrolases family 32 N-terminal domain	none	none	AT3G13790.2	Glycosyl hydrolases family 32 protein
Lsat_1_v5_gn_5_173460.1	146	47	-0.0604082	0.891758	1	20346	none	none	none	Unigene40834_All	none	none
Lsat_1_v5_gn_2_103600.1	323	108	-0.0057511	1	1	25286	PF12352	Snare region anchored in the vesicle membrane C-terminus	none	Unigene3748_All	AT2G36900.1	membrin 11
Lsat_1_v5_gn_8_74300.1	48	12	-0.423332	0.498158	1	10457.5	PF05553	Cotton fibre expressed protein	none	none	none	none
Lsat_1_v5_gn_4_125861.1	362	91	-0.417053	0.0491931	0.831568	1544	PF05701	Plant protein of unknown function (DUF827)	none	none	none	none
Lsat_1_v5_gn_6_90861.1	281	102	0.112675	0.6041	1	13456	PF13041|PF01535|PF13812	PPR repeat family|PPR repeat|Pentatricopeptide repeat domain	none	Unigene12522_All	AT5G47460.1	Pentatricopeptide repeat (PPR) superfamily protein
Lsat_1_v5_gn_3_56361.1	80	22	-0.287005	0.481804	1	10126	PF05904	Plant protein of unknown function (DUF863)	none	none	none	none
Lsat_1_v5_gn_8_2441.1	544	191	0.0646926	0.745381	1	16930	PF02450	Lecithin:cholesterol acyltransferase	GO:0006629|GO:0008374	Unigene16732_All	AT3G03310.1	lecithin:cholesterol acyltransferase 3
Lsat_1_v5_gn_9_112301.1	6831	2057	-0.156802	0.21432	1	4550	PF03737	Demethylmenaquinone methyltransferase	none	Unigene32072_All	AT3G02770.1	Ribonuclease E inhibitor RraA/Dimethylmenaquinone methyltransferase
Lsat_1_v5_gn_7_21961.1	78	17	-0.621326	0.166753	1	3722.5	PF07047	Optic atrophy 3 protein (OPA3)	none	Unigene17943_All	none	none
Lsat_1_v5_gn_5_68820.1	2246	626	-0.26835	0.05142	0.848332	1582	PF00069	Protein kinase domain	GO:0006468|GO:0005524|GO:0004672	Unigene11134_All	AT1G53570.3|AT1G53570.2	mitogen-activated protein kinase kinase kinase 3
Lsat_1_v5_gn_4_76761.1	1120	388	0.0453708	0.761618	1	17352	PF06148|PF12022	COG (conserved oligomeric Golgi) complex component, COG2|Domain of unknown function (DUF3510)	none	Unigene11434_All	AT4G24840.1
Lsat_1_v5_gn_7_40741.1	475	147	-0.117315	0.553156	1	12422	PF04367	Protein of unknown function (DUF502)	none	Unigene3449_All	AT2G20120.1	Protein of unknown function (DUF502)
Lsat_1_v5_gn_5_26741.1	2400	988	0.294276	0.02694	0.634025	1109	PF13167|PF01926	GTP-binding GTPase N-terminal|50S ribosome-binding GTPase	GO:0005525	none	AT5G57960.1	GTP-binding protein, HflX
Lsat_1_v5_gn_2_41300.1	855	307	0.0970421	0.536184	1	12022	PF07343	Protein of unknown function (DUF1475)	none	Unigene11976_All	none	none
Lsat_1_v5_gn_1_97741.1	715	266	0.148195	0.369119	1	7711	PF01775|PF00953	Ribosomal L18ae/LX protein domain|Glycosyl transferase family 4	GO:0006412|GO:0003735|GO:0005840|GO:0016021|GO:0008963	none	none	none
Lsat_1_v5_gn_6_46361.1	443	132	-0.171943	0.387813	1	8047	PF13041|PF01535	PPR repeat family|PPR repeat	none	Unigene13878_All	AT2G22410.1	SLOW GROWTH 1
Lsat_1_v5_gn_1_19560.1	1236	405	-0.0349312	0.81964	1	18684	PF00067	Cytochrome P450	GO:0055114|GO:0009055|GO:0016705|GO:0005506|GO:0020037	Unigene450_All	AT5G42650.1	allene oxide synthase
Lsat_1_v5_gn_3_19140.1	133	44	-0.0210725	1	1	25286	PF13249	Prenyltransferase-like	none	Unigene3279_All	none	none
Lsat_1_v5_gn_4_122741.1	119	40	0.00185583	1	1	25286	PF00067	Cytochrome P450	GO:0055114|GO:0005506|GO:0009055|GO:0020037|GO:0016705	Unigene9493_All	none	none
Lsat_1_v5_gn_5_80001.1	550	230	0.316854	0.0616777	0.910513	1767.5	PF13041|PF01535|PF12854	PPR repeat family|PPR repeat	none	Unigene6159_All	AT5G02860.1	Pentatricopeptide repeat (PPR) superfamily protein
Lsat_1_v5_gn_3_11900.1	3393	1087	-0.0674573	0.610234	1	13597	PF06507|PF02309|PF02362	Auxin response factor|AUX/IAA family|B3 DNA binding domain	GO:0005634|GO:0003677|GO:0006355|GO:0009725	none	AT4G23980.2	auxin response factor 9
Lsat_1_v5_gn_8_96860.1	121	35	-0.214474	0.532237	1	11923.5	PF05183	RNA dependent RNA polymerase	GO:0003968	Unigene12559_All	none	none
Lsat_1_v5_gn_6_116820.1	1378	465	0.00747414	0.969289	1	21961	PF00400|PF00439	WD domain, G-beta repeat|Bromodomain	GO:0005515	none	AT2G47410.2	WD40/YVTN repeat-like-containing domain;Bromodomain
Lsat_1_v5_gn_1_51421.1	21	8	0.180916	0.848422	1	19332.5	PF00194	Eukaryotic-type carbonic anhydrase	none	none	none	none
Lsat_1_v5_gn_5_129941.1	929	352	0.174612	0.257783	1	5530	PF03715	Noc2p family	none	Unigene6751_All	AT3G55510.1	Noc2p family
Lsat_1_v5_gn_2_92181.1	5184	1692	-0.0405862	0.752866	1	17102	PF00432|PF13249	Prenyltransferase and squalene oxidase repeat|Prenyltransferase-like	GO:0003824	Unigene8962_All|Unigene39829_All	AT5G40280.1	Prenyltransferase family protein
Lsat_1_v5_gn_9_79200.1	180	67	0.148837	0.604071	1	13454	PF03909	BSD domain	none	Unigene10441_All	none	none
Lsat_1_v5_gn_6_15141.1	1004	367	0.122819	0.424574	1	8803	PF00249|PF06584	Myb-like DNA-binding domain|DIRP	GO:0003682	Unigene10153_All	AT3G21430.2	DNA binding
Lsat_1_v5_gn_8_85560.1	41	10	-0.45841	0.456935	1	9589	PF07714	Protein tyrosine kinase	GO:0006468|GO:0004672	Unigene8428_All	AT2G05940.1	Protein kinase superfamily protein
Lsat_1_v5_gn_4_93140.1	116	24	-0.696824	0.0484552	0.82767	1527	none	none	none	Unigene38096_All	none	none
Lsat_1_v5_gn_6_46900.1	9104	2579	-0.244935	0.0500433	0.840496	1554	PF02140|PF01301	Galactose binding lectin domain|Glycosyl hydrolases family 35	GO:0030246|GO:0005975|GO:0004553	Unigene11296_All	AT2G28470.2|AT2G28470.1	beta-galactosidase 8
Lsat_1_v5_gn_9_108101.1	1972	608	-0.122756	0.379589	1	7914	PF00352	Transcription factor TFIID (or TATA-binding protein, TBP)	GO:0003677|GO:0006352	Unigene10663_All	AT1G55520.2|AT1G55520.1	TATA binding protein 2
Lsat_1_v5_gn_5_3921.1	4038	1420	0.0669954	0.605419	1	13478	PF00069|PF13499	Protein kinase domain|EF-hand domain pair	GO:0005524|GO:0004672|GO:0006468|GO:0005509	Unigene22072_All	none	none
Lsat_1_v5_gn_6_88321.1	2109	710	0.00407989	0.982436	1	22177	PF00335	Tetraspanin family	GO:0016021	none	none	none
Lsat_1_v5_gn_3_34300.1	20	5	-0.420673	0.669348	1	15132	PF02893	GRAM domain	none	Unigene23239_All	none	none
Lsat_1_v5_gn_0_27881.1	11795	3998	0.0139232	0.91142	1	20777	PF00025	ADP-ribosylation factor family	GO:0005525	Unigene21460_All	none	none
Lsat_1_v5_gn_9_48241.1	263	83	-0.0890658	0.706509	1	16018	none	none	none	Unigene29217_All	none	none
Lsat_1_v5_gn_1_27241.1	1588	537	0.0105303	0.948535	1	21600	PF03151|PF00892|PF07899	Triose-phosphate Transporter family|EamA-like transporter family|Frigida-like protein	GO:0016020	Unigene27369_All	none	none
Lsat_1_v5_gn_7_56981.1	11489	4622	0.26108	0.034286	0.701305	1276	PF13855|PF08263	Leucine rich repeat|Leucine rich repeat N-terminal domain	none	Unigene11689_All	none	none
Lsat_1_v5_gn_8_70880.1	22	6	-0.296913	0.842095	1	19189.5	PF14383	DUF761-associated sequence motif	none	Unigene6491_All	AT5G58630.1
Lsat_1_v5_gn_9_41821.1	2761	999	0.108107	0.416207	1	8639	PF04597	Ribophorin I	GO:0006486|GO:0004579|GO:0005783|GO:0016021	Unigene7754_All	AT1G76400.1	Ribophorin I
Lsat_1_v5_gn_6_35421.1	629	191	-0.144694	0.416625	1	8645	PF03168	Late embryogenesis abundant protein	none	Unigene3683_All	AT3G11660.1	NDR1/HIN1-like 1
Lsat_1_v5_gn_4_152080.1	360	87	-0.47387	0.0249215	0.615297	1056.5	PF00780|PF10366|PF10367|PF00637	CNH domain|Vacuolar sorting protein 39 domain 1|Vacuolar sorting protein 39 domain 2|Region in Clathrin and VPS	GO:0005083|GO:0006886|GO:0016192	none	none	none
Lsat_1_v5_gn_8_73481.1	142	27	-0.818658	0.0105514	0.406068	678	PF13419	Haloacid dehalogenase-like hydrolase	none	Unigene17022_All	none	none
Lsat_1_v5_gn_7_93900.1	809	335	0.302707	0.0512376	0.847809	1575	PF07172	Glycine rich protein family	none	Unigene21706_All	none	none
Lsat_1_v5_gn_4_115821.1	109	56	0.613062	0.030645	0.678663	1178	none	none	none	Unigene20895_All	AT1G61415.1
Lsat_1_v5_gn_4_95020.1	1565	556	0.081733	0.567435	1	12743	PF07728	AAA domain (dynein-related subfamily)	GO:0016887|GO:0005524	none	AT1G67120.1	ATPases;nucleotide binding;ATP binding;nucleoside-triphosphatases;transcription factor binding
Lsat_1_v5_gn_5_108460.1	564	178	-0.089039	0.623683	1	13868	PF01061|PF00005	ABC-2 type transporter|ABC transporter	GO:0016020|GO:0016887|GO:0005524	Unigene16973_All	none	none
Lsat_1_v5_gn_1_78160.1	865	269	-0.110321	0.505598	1	11307	none	none	none	Unigene21958_All	AT5G11680.1
Lsat_1_v5_gn_9_55200.1	1173	414	0.0722368	0.632995	1	14294.5	PF00106	short chain dehydrogenase	GO:0008152|GO:0016491	none	none	none
Lsat_1_v5_gn_9_109221.1	138	68	0.553064	0.0375188	0.738491	1326	PF14389|PF04784	Leucine-zipper of ternary complex factor MIP1|Protein of unknown function, DUF547	none	Unigene2494_All	none	none
Lsat_1_v5_gn_7_86441.1	196	61	-0.109116	0.688459	1	15546.5	PF02453	Reticulon	GO:0005783	Unigene717_All	none	none
Lsat_1_v5_gn_8_112800.1	1	1	1.41514	0.500871	1	10855.5	PF00060|PF01094|PF00497	Ligand-gated ion channel|Receptor family ligand binding region|Bacterial extracellular solute-binding proteins, family 3	GO:0005234|GO:0004970|GO:0016020|GO:0006810|GO:0030288|GO:0005215	none	none	none
Lsat_1_v5_gn_8_165980.1	987	287	-0.207209	0.188695	1	4123	PF13414	TPR repeat	none	Unigene4647_All	AT2G47440.1	Tetratricopeptide repeat (TPR)-like superfamily protein
Lsat_1_v5_gn_8_99481.1	356	123	0.041508	0.852543	1	19419.5	PF02809|PF02099	Ubiquitin interaction motif|Josephin	GO:0008242	Unigene28846_All	AT3G54130.1	Josephin family protein
Lsat_1_v5_gn_5_72320.1	2	2	1.49031	0.626303	1	14025	PF03552	Cellulose synthase	GO:0016020|GO:0030244|GO:0016760	none	none	none
Lsat_1_v5_gn_5_106560.1	2419	765	-0.0861238	0.528353	1	11849	PF00282	Pyridoxal-dependent decarboxylase conserved domain	GO:0016831|GO:0019752|GO:0030170	Unigene18438_All	AT1G43710.1	Pyridoxal phosphate (PLP)-dependent transferases superfamily protein
Lsat_1_v5_gn_5_79400.1	874	264	-0.152313	0.346398	1	7308	none	none	none	Unigene2618_All	none	none
Lsat_1_v5_gn_6_95721.1	1859	622	-0.00479138	0.980951	1	22158	PF09320|PF00226	Domain of unknown function (DUF1977)|DnaJ domain	none	Unigene31126_All	AT5G49060.1	Heat shock protein DnaJ, N-terminal with domain of unknown function (DUF1977)
Lsat_1_v5_gn_8_41380.1	479	138	-0.220516	0.253576	1	5455	PF06749	Protein of unknown function (DUF1218)	none	Unigene32484_All	AT1G68220.1	Protein of unknown function (DUF1218)
Lsat_1_v5_gn_2_111601.1	444	85	-0.809818	8.7354e-05	0.0149016	153	PF05978	Ion channel regulatory protein UNC-93	none	Unigene734_All	AT3G09470.2|AT3G09470.1	Major facilitator superfamily protein
Lsat_1_v5_gn_2_74220.1	8	2	-0.413989	1	1	23542.5	none	none	none	none	none	none
Lsat_1_v5_gn_8_62181.1	77	44	0.76595	0.015529	0.499865	810	none	none	none	Unigene19470_All	none	none
Lsat_1_v5_gn_7_54881.1	2239	740	-0.022507	0.875199	1	19953	PF00749|PF03950	tRNA synthetases class I (E and Q), catalytic domain|tRNA synthetases class I (E and Q), anti-codon binding domain	GO:0043039|GO:0005524|GO:0016876|GO:0000166|GO:0005737|GO:0006418|GO:0004812	Unigene9133_All|Unigene32509_All	AT5G26710.1	Glutamyl/glutaminyl-tRNA synthetase, class Ic
Lsat_1_v5_gn_3_115820.1	3	1	-0.00961226	1	1	25286	PF00485	Phosphoribulokinase / Uridine kinase family	GO:0005524|GO:0008152|GO:0016301	none	none	none
Lsat_1_v5_gn_5_125321.1	406	141	0.0489417	0.813196	1	18555	none	none	none	Unigene11234_All	AT5G54850.1
Lsat_1_v5_gn_3_73741.1	578	235	0.276258	0.100499	1	2461	PF05577	Serine carboxypeptidase S28	GO:0006508|GO:0008236	none	AT4G36195.2|AT4G36195.3|AT4G36195.1	Serine carboxypeptidase S28 family protein
Lsat_1_v5_gn_5_52101.1	32	8	-0.422379	0.617922	1	13746	PF00069	Protein kinase domain	GO:0004672|GO:0005524|GO:0006468	Unigene37510_All	none	none
Lsat_1_v5_gn_5_10060.1	2343	787	0.000826937	1	1	25286	PF07002|PF00168	Copine|C2 domain	GO:0005515	none	none	none
Lsat_1_v5_gn_4_74680.1	26486	7185	-0.307419	0.0118964	0.427969	724	none	none	none	Unigene11672_All	none	none
Lsat_1_v5_gn_7_7001.1	70	18	-0.383435	0.444076	1	9215	none	none	none	Unigene12848_All	AT2G45380.1
Lsat_1_v5_gn_8_117760.1	673	226	0.000464555	1	1	25286	PF00254	FKBP-type peptidyl-prolyl cis-trans isomerase	GO:0006457	Unigene1938_All	none	none
Lsat_1_v5_gn_1_113361.1	4	2	0.5534	1	1	24245.5	none	none	none	none	none	none
Lsat_1_v5_gn_6_19160.1	145	42	-0.212548	0.48307	1	10158.5	none	none	none	Unigene13226_All	AT5G49350.2|AT5G49350.1	Glycine-rich protein family
Lsat_1_v5_gn_8_44380.1	109	39	0.0918136	0.812395	1	18542	PF07714	Protein tyrosine kinase	GO:0004672|GO:0006468	Unigene16750_All	none	none
Lsat_1_v5_gn_7_73321.1	482	193	0.254226	0.156021	1	3532	PF00481	Protein phosphatase 2C	GO:0003824	none	AT3G05640.2|AT3G05640.1	Protein phosphatase 2C family protein
Lsat_1_v5_gn_4_147820.1	48	15	-0.102908	0.896684	1	20468	none	none	none	none	none	none
Lsat_1_v5_gn_4_112060.1	622	227	0.120491	0.485027	1	10200.5	PF07967	C3HC zinc finger-like	GO:0005634|GO:0008270	Unigene24041_All	AT1G48950.1	C3HC zinc finger-like
Lsat_1_v5_gn_5_128181.1	21	9	0.349592	0.70767	1	16063	PF14215	bHLH-MYC and R2R3-MYB transcription factors N-terminal	none	Unigene41756_All	AT5G53900.2	Serine/threonine-protein kinase WNK (With No Lysine)-related
Lsat_1_v5_gn_5_130141.1	6343	2354	0.144693	0.250306	1	5346	PF00012	Hsp70 protein	none	Unigene28265_All	AT1G79930.1	heat shock protein 91
Lsat_1_v5_gn_4_49960.1	129	44	0.0229198	1	1	25286	PF00657	GDSL-like Lipase/Acylhydrolase	GO:0006629|GO:0016788	Unigene16241_All	none	none
Lsat_1_v5_gn_9_93200.1	3078	937	-0.141115	0.288621	1	6105	PF00847	AP2 domain	GO:0003700|GO:0006355	Unigene12152_All	none	none
Lsat_1_v5_gn_7_89161.1	1258	441	0.062458	0.671835	1	15206	PF00400	WD domain, G-beta repeat	GO:0005515	Unigene4251_All	AT4G34460.1	GTP binding protein beta 1
Lsat_1_v5_gn_8_116740.1	942	346	0.129769	0.400598	1	8350.5	PF01348|PF00078	Type II intron maturase|Reverse transcriptase (RNA-dependent DNA polymerase)	GO:0006397|GO:0003723|GO:0003964|GO:0006278	Unigene3980_All	AT1G30010.1	Intron maturase, type II family protein
Lsat_1_v5_gn_8_33520.1	38	17	0.412518	0.411007	1	8549.5	PF00574	Clp protease	none	none	none	none
Lsat_1_v5_gn_5_105520.1	855	347	0.273705	0.076701	0.970807	2061	PF03800	Nuf2 family	GO:0000775|GO:0007067	none	AT1G61000.1
Lsat_1_v5_gn_6_97240.1	8	3	0.15625	1	1	25286	PF00646|PF13516	F-box domain|Leucine Rich repeat	GO:0005515	none	AT1G21410.1	F-box/RNI-like superfamily protein
Lsat_1_v5_gn_3_37540.1	1419	443	-0.104733	0.470067	1	9931	none	none	none	none	none	none
Lsat_1_v5_gn_9_88501.1	696	214	-0.126692	0.454568	1	9456	PF00646|PF00022	F-box domain|Actin	GO:0005515	Unigene17252_All	none	none
Lsat_1_v5_gn_2_12241.1	145	29	-0.745918	0.0230869	0.597193	1009	PF13398	Peptidase M50B-like	none	none	none	none
Lsat_1_v5_gn_5_149460.1	853	266	-0.106347	0.526787	1	11818	PF10262	Rdx family	GO:0008430|GO:0045454	Unigene14667_All	AT5G58640.1	Selenoprotein, Rdx type
Lsat_1_v5_gn_6_31501.1	1249	460	0.133662	0.36636	1	7669	PF13520|PF13906	Amino acid permease|C-terminus of AA_permease	none	Unigene30671_All	none	none
Lsat_1_v5_gn_7_53901.1	91	26	-0.232089	0.577939	1	12929.5	PF08268|PF00646	F-box associated domain|F-box domain	GO:0005515	Unigene31709_All	none	none
Lsat_1_v5_gn_9_47720.1	471	148	-0.0953423	0.617026	1	13730	PF00583	Acetyltransferase (GNAT) family	GO:0008080	Unigene7363_All	AT5G16800.2	Acyl-CoA N-acyltransferases (NAT) superfamily protein
Lsat_1_v5_gn_7_48481.1	33512	12284	0.12685	0.29692	1	6352	PF00069|PF03822	Protein kinase domain|NAF domain	GO:0006468|GO:0004672|GO:0005524|GO:0007165	Unigene24753_All	AT4G30960.1	SOS3-interacting protein 3
Lsat_1_v5_gn_8_89921.1	11592	4000	0.0396902	0.749018	1	17007	PF00572	Ribosomal protein L13	GO:0005840|GO:0003735|GO:0006412	Unigene15408_All	none	none
Lsat_1_v5_gn_3_113880.1	732	239	-0.0400742	0.80873	1	18473	PF12937	F-box-like	none	Unigene20088_All	none	none
Lsat_1_v5_gn_2_67821.1	1601	576	0.0999045	0.481181	1	10114	PF00573|PF14374	Ribosomal protein L4/L1 family|60S ribosomal protein L4 C-terminal domain	GO:0006412|GO:0003735|GO:0005840	none	none	none
Lsat_1_v5_gn_1_15001.1	120	33	-0.287252	0.426504	1	8838.5	PF00646|PF01344	F-box domain|Kelch motif	GO:0005515	Unigene14409_All	AT2G21950.1	SKP1 interacting partner 6
Lsat_1_v5_gn_8_121961.1	1208	401	-0.0161954	0.930863	1	21219.5	PF07714|PF13414	Protein tyrosine kinase|TPR repeat	GO:0006468|GO:0004672	Unigene8036_All	none	none
Lsat_1_v5_gn_8_60021.1	5719	2296	0.2581	0.0405714	0.766602	1378	PF00493	MCM2/3/5 family	GO:0003677|GO:0006260|GO:0005524	Unigene27844_All	AT2G07690.1	Minichromosome maintenance (MCM2/3/5) family protein
Lsat_1_v5_gn_3_119700.1	27	11	0.277543	0.735619	1	16715	none	none	none	none	none	none
Lsat_1_v5_gn_1_70780.1	10066	3945	0.223351	0.0711531	0.949491	1949	PF05221|PF00670	S-adenosyl-L-homocysteine hydrolase|S-adenosyl-L-homocysteine hydrolase, NAD binding domain	GO:0006730|GO:0004013	Unigene18419_All	none	none
Lsat_1_v5_gn_2_21441.1	37140	15419	0.306482	0.011651	0.424147	716	PF08534	Redoxin	GO:0016491	Unigene22522_All	AT3G52960.1	Thioredoxin superfamily protein
Lsat_1_v5_gn_7_21701.1	19056	6325	-0.0163594	0.894591	1	20426	PF03719|PF00333	Ribosomal protein S5, C-terminal domain|Ribosomal protein S5, N-terminal domain	GO:0005622|GO:0003735|GO:0006412|GO:0005840|GO:0003723	Unigene31802_All	AT2G33800.1	Ribosomal protein S5 family protein
Lsat_1_v5_gn_3_10681.1	1216	378	-0.110919	0.460728	1	9673	PF13639	Ring finger domain	GO:0008270|GO:0005515	Unigene8319_All	none	none
Lsat_1_v5_gn_5_156300.1	7040	2284	-0.049263	0.696991	1	15833	PF00067	Cytochrome P450	GO:0005506|GO:0020037|GO:0055114|GO:0009055|GO:0016705	none	none	none
Lsat_1_v5_gn_4_94861.1	606	202	-0.0102109	0.979778	1	22139	PF12710|PF00122	haloacid dehalogenase-like hydrolase|E1-E2 ATPase	GO:0046872|GO:0000166	Unigene16767_All	none	none
Lsat_1_v5_gn_8_20021.1	1048	358	0.0251367	0.884542	1	20175	PF00849	RNA pseudouridylate synthase	GO:0001522|GO:0009451|GO:0003723|GO:0009982	Unigene17171_All	AT3G52260.2	Pseudouridine synthase family protein
Lsat_1_v5_gn_5_82421.1	44	18	0.284145	0.606904	1	13522.5	PF07496|PF01429	CW-type Zinc Finger|Methyl-CpG binding domain	GO:0008270|GO:0003677|GO:0005634	Unigene26513_All	none	none
Lsat_1_v5_gn_6_65760.1	160	62	0.206791	0.460936	1	9716.5	PF02893|PF00168	GRAM domain|C2 domain	GO:0005515	none	AT3G59660.1	C2 domain-containing protein / GRAM domain-containing protein
Lsat_1_v5_gn_5_173301.1	1298	503	0.207061	0.14926	1	3391	PF07714|PF08263	Protein tyrosine kinase|Leucine rich repeat N-terminal domain	GO:0004672|GO:0006468	Unigene12673_All	none	none
Lsat_1_v5_gn_3_110801.1	1900	631	-0.0155376	0.918684	1	20948.5	PF00067	Cytochrome P450	GO:0016705|GO:0009055|GO:0020037|GO:0055114|GO:0005506	Unigene1351_All	none	none
Lsat_1_v5_gn_7_103301.1	404	102	-0.410818	0.0445936	0.802184	1446	PF00069	Protein kinase domain	GO:0004672|GO:0005524|GO:0006468	Unigene30973_All	none	none
Lsat_1_v5_gn_5_33620.1	1174	414	0.0710076	0.632995	1	14294.5	none	none	none	none	none	none
Lsat_1_v5_gn_2_103080.1	1908	596	-0.103918	0.459457	1	9651	PF00782	Dual specificity phosphatase, catalytic domain	GO:0008138|GO:0006470	Unigene24676_All	none	none
Lsat_1_v5_gn_9_121240.1	7550	2382	-0.0895525	0.476515	1	10030	none	none	none	none	AT1G57680.2|AT1G57680.1
Lsat_1_v5_gn_4_95740.1	3857	1312	0.0190361	0.886417	1	20224	none	none	none	Unigene17762_All	none	none
Lsat_1_v5_gn_2_98280.1	2095	625	-0.170258	0.219176	1	4659	PF01344	Kelch motif	GO:0005515	Unigene20999_All	none	none
Lsat_1_v5_gn_4_63560.1	232	72	-0.113213	0.681623	1	15407	PF07058	Myosin II heavy chain-like	none	none	AT4G17220.1	microtubule-associated proteins 70-5
Lsat_1_v5_gn_2_23501.1	290	116	0.252671	0.217786	1	4626	PF14299	Phloem protein 2	none	Unigene30189_All	AT3G53000.1	phloem protein 2-A15
Lsat_1_v5_gn_4_52201.1	77	28	0.115048	0.771809	1	17561.5	PF03110	SBP domain	GO:0005634|GO:0003677	Unigene9260_All	none	none
Lsat_1_v5_gn_2_59380.1	841	252	-0.163895	0.320263	1	6777	PF00620|PF00786	RhoGAP domain|P21-Rho-binding domain	GO:0005622|GO:0007165|GO:0005515	none	none	none
Lsat_1_v5_gn_4_183220.1	510	155	-0.143425	0.438918	1	9120	none	none	none	none	none	none
Lsat_1_v5_gn_7_22361.1	520	164	-0.090034	0.642652	1	14520	none	none	none	Unigene6829_All	none	none
Lsat_1_v5_gn_2_134540.1	92	28	-0.141157	0.716966	1	16230	PF00704	Glycosyl hydrolases family 18	GO:0005975|GO:0004553	none	none	none
Lsat_1_v5_gn_2_9340.1	3	1	-0.00961226	1	1	25286	none	none	none	none	none	none
Lsat_1_v5_gn_4_143721.1	4	2	0.5534	1	1	24245.5	PF00076	RNA recognition motif. (a.k.a. RRM, RBD, or RNP domain)	GO:0003676	none	none	none
Lsat_1_v5_gn_9_115760.1	301	78	-0.373204	0.0943367	1	2346	PF00316	Fructose-1-6-bisphosphatase	GO:0042132|GO:0042578|GO:0005975	Unigene14952_All	AT5G64380.1	Inositol monophosphatase family protein
Lsat_1_v5_gn_3_112500.1	1903	675	0.0794247	0.56814	1	12758	none	none	none	Unigene32137_All	none	none
Lsat_1_v5_gn_5_11161.1	121	43	0.0820266	0.823298	1	18769	PF03083	Sugar efflux transporter for intercellular exchange	GO:0016021	Unigene7714_All	AT5G50790.1	Nodulin MtN3 family protein
Lsat_1_v5_gn_9_63921.1	481	155	-0.0589968	0.7835	1	17838.5	PF13561	Enoyl-(Acyl carrier protein) reductase	none	none	AT5G06060.1	NAD(P)-binding Rossmann-fold superfamily protein
Lsat_1_v5_gn_5_175021.1	188	109	0.78774	0.000335921	0.0413563	212	none	none	none	Unigene17903_All	none	none
Lsat_1_v5_gn_2_37440.1	2100	622	-0.180637	0.192283	1	4188	PF00850	Histone deacetylase domain	none	Unigene15357_All	AT4G33470.1	histone deacetylase 14
Lsat_1_v5_gn_7_34600.1	3854	1160	-0.157475	0.227721	1	4838	PF05834	Lycopene cyclase protein	GO:0016117|GO:0016705	Unigene15587_All	AT5G57030.1	Lycopene beta/epsilon cyclase protein
Lsat_1_v5_gn_5_96241.1	33	8	-0.466518	0.617922	1	13746	PF02298	Plastocyanin-like domain	GO:0009055|GO:0005507	Unigene14467_All	AT5G20230.1	blue-copper-binding protein
Lsat_1_v5_gn_9_11801.1	1473	461	-0.101157	0.484711	1	10181	PF00016|PF02788	Ribulose bisphosphate carboxylase large chain, catalytic domain|Ribulose bisphosphate carboxylase large chain, N-terminal domain	GO:0000287|GO:0016984|GO:0015977	none	none	none
Lsat_1_v5_gn_2_76100.1	3330	1042	-0.101413	0.442925	1	9197	PF00581	Rhodanese-like domain	none	Unigene28553_All	AT2G17850.1	Rhodanese/Cell cycle control phosphatase superfamily protein
Lsat_1_v5_gn_5_104220.1	128	20	-1.10091	0.00221723	0.155147	373	PF03059	Nicotianamine synthase protein	GO:0030410|GO:0030418	Unigene26521_All	none	none
Lsat_1_v5_gn_8_66320.1	730	246	0.00550886	0.982609	1	22181	PF00188	Cysteine-rich secretory protein family	none	Unigene12231_All	AT4G30320.1	CAP (Cysteine-rich secretory proteins, Antigen 5, and Pathogenesis-related 1 protein) superfamily protein
Lsat_1_v5_gn_8_2220.1	1390	355	-0.394384	0.0077698	0.331509	610	PF12697	Alpha/beta hydrolase family	none	none	AT1G73480.1	alpha/beta-Hydrolases superfamily protein
Lsat_1_v5_gn_8_17860.1	2222	756	0.0193461	0.892204	1	20352	PF00013	KH domain	GO:0003723	Unigene4976_All	none	none
Lsat_1_v5_gn_4_94561.1	60	22	0.126911	0.739285	1	16791	none	none	none	Unigene26780_All	none	none
Lsat_1_v5_gn_5_84120.1	6	2	-0.00990404	1	1	23645	PF00036	EF hand	none	none	none	none
Lsat_1_v5_gn_6_60201.1	15	4	-0.327547	0.806306	1	18407	PF07983	X8 domain	none	Unigene3166_All	none	none
Lsat_1_v5_gn_7_6120.1	805	289	0.0968074	0.541505	1	12134	PF06487	Sin3 associated polypeptide p18 (SAP18)	none	none	none	none
Lsat_1_v5_gn_2_29320.1	7499	3037	0.270691	0.030008	0.669982	1169	PF00179	Ubiquitin-conjugating enzyme	GO:0016881	Unigene15403_All	AT1G50490.1	ubiquitin-conjugating enzyme 20
Lsat_1_v5_gn_6_12820.1	626	158	-0.411347	0.0202136	0.562445	938	PF04321	RmlD substrate binding domain	GO:0045226|GO:0008831	Unigene31846_All	AT1G63000.1	nucleotide-rhamnose synthase/epimerase-reductase
Lsat_1_v5_gn_2_104460.1	177	51	-0.22018	0.455151	1	9470	PF01648	4'-phosphopantetheinyl transferase superfamily	GO:0008897|GO:0009059|GO:0000287	Unigene10584_All	none	none
Lsat_1_v5_gn_9_20140.1	58	13	-0.580485	0.259892	1	5581	none	none	none	Unigene40802_All	none	none
Lsat_1_v5_gn_5_119080.1	1268	347	-0.29475	0.0488289	0.83029	1532	PF00010	Helix-loop-helix DNA-binding domain	GO:0046983	Unigene4265_All|Unigene4265_All|Unigene4265_All|Unigene4265_All	AT4G34530.1	cryptochrome-interacting basic-helix-loop-helix 1
Lsat_1_v5_gn_4_97461.1	928	309	-0.0117672	0.956889	1	21740	PF03985	Paf1	none	Unigene3947_All	AT1G79730.1	hydroxyproline-rich glycoprotein family protein
Lsat_1_v5_gn_4_89360.1	2491	747	-0.162784	0.230655	1	4896	PF13855|PF00069|PF12799|PF00560|PF08263	Leucine rich repeat|Protein kinase domain|Leucine Rich repeats (2 copies)|Leucine Rich Repeat|Leucine rich repeat N-terminal domain	GO:0004672|GO:0006468|GO:0005524|GO:0005515	Unigene23742_All	AT1G72300.1	Leucine-rich receptor-like protein kinase family protein
Lsat_1_v5_gn_8_80961.1	16	4	-0.419544	0.806306	1	18407	PF08152|PF03800	GUCT (NUC152) domain|Nuf2 family	GO:0005524|GO:0003723|GO:0005634|GO:0004386|GO:0007067|GO:0000775	none	none	none
Lsat_1_v5_gn_9_1821.1	47	16	0.0200802	1	1	24245.5	PF12166	Protein of unknown function (DUF3595)	GO:0050954|GO:0016021|GO:0008381	none	none	none
Lsat_1_v5_gn_9_32901.1	6	1	-0.966616	0.689124	1	15591.5	PF05147	Lanthionine synthetase C-like protein	none	none	none	none
Lsat_1_v5_gn_6_85941.1	469	142	-0.148886	0.446746	1	9271	PF00847	AP2 domain	GO:0006355|GO:0003700	Unigene561_All	none	none
Lsat_1_v5_gn_5_145680.1	292	99	0.0142714	0.965749	1	21898.5	none	none	none	none	AT5G56780.1	effector of transcription2
Lsat_1_v5_gn_6_6641.1	450	149	-0.0198559	0.949316	1	21610	PF14309	Domain of unknown function (DUF4378)	none	Unigene21107_All	none	none
Lsat_1_v5_gn_2_117441.1	1557	470	-0.153268	0.288493	1	6101	PF03016	Exostosin family	GO:0016020	Unigene31446_All	none	none
Lsat_1_v5_gn_4_99121.1	1336	444	-0.014538	0.936596	1	21351	PF03372	Endonuclease/Exonuclease/phosphatase family	none	Unigene17286_All	AT1G73875.1	DNAse I-like superfamily protein
Lsat_1_v5_gn_9_108061.1	2810	980	0.0550283	0.681341	1	15399	PF14308|PF00226	X-domain of DnaJ-containing|DnaJ domain	none	Unigene22442_All	AT4G39150.2|AT4G39150.1	DNAJ heat shock N-terminal domain-containing protein
Lsat_1_v5_gn_6_76940.1	235	83	0.073214	0.805732	1	18382	none	none	none	Unigene27654_All	none	none
Lsat_1_v5_gn_6_15860.1	578	192	-0.0152098	0.958034	1	21761	PF00646|PF01167	F-box domain|Tub family	GO:0005515	Unigene14693_All	none	none
Lsat_1_v5_gn_6_92940.1	21	6	-0.230378	1	1	23904	PF00847	AP2 domain	GO:0003700|GO:0006355	none	none	none
Lsat_1_v5_gn_4_46080.1	47	13	-0.278178	0.591975	1	13218.5	PF08573	DNA repair protein endonuclease SAE2/CtIP C-terminus	none	Unigene23610_All	AT3G52115.1	gamma response gene 1
Lsat_1_v5_gn_9_18841.1	61	18	-0.185457	0.731224	1	16618.5	PF13639	Ring finger domain	GO:0008270|GO:0005515	Unigene40651_All	none	none
Lsat_1_v5_gn_5_128320.1	1190	387	-0.0458004	0.767713	1	17486	PF01535|PF13041|PF14432	PPR repeat|PPR repeat family|DYW family of nucleic acid deaminases	none	Unigene17566_All	AT4G37380.1	Tetratricopeptide repeat (TPR)-like superfamily protein
Lsat_1_v5_gn_0_940.1	1	1	1.41514	0.500871	1	10855.5	PF00141	Peroxidase	GO:0020037|GO:0004601|GO:0006979|GO:0055114	none	AT5G42180.1	Peroxidase superfamily protein
Lsat_1_v5_gn_5_37760.1	2098	755	0.100274	0.463982	1	9780	PF01142	tRNA pseudouridine synthase D (TruD)	GO:0001522|GO:0009451|GO:0003723|GO:0009982	none	AT3G04820.1	Pseudouridine synthase family protein
Lsat_1_v5_gn_4_108300.1	1649	505	-0.132472	0.355602	1	7485	PF01199	Ribosomal protein L34e	GO:0006412|GO:0005622|GO:0003735|GO:0005840	Unigene1462_All	AT1G69620.1|AT1G26880.1	ribosomal protein L34
Lsat_1_v5_gn_5_128660.1	187	61	-0.0413667	0.907467	1	20708.5	none	none	none	none	AT1G53200.1
Lsat_1_v5_gn_8_119601.1	484	161	-0.0131928	0.95203	1	21663	PF00654|PF00571	Voltage gated chloride channel|CBS domain	GO:0016020|GO:0006821|GO:0055085|GO:0005247|GO:0005515	none	AT4G35440.1	chloride channel E
Lsat_1_v5_gn_6_261.1	2045	697	0.0218761	0.879003	1	20067	PF00076|PF00397	RNA recognition motif. (a.k.a. RRM, RBD, or RNP domain)|WW domain	GO:0003676|GO:0005515	Unigene11136_All	AT4G16280.3|AT4G16280.4|AT4G16280.2	RNA binding;abscisic acid binding
Lsat_1_v5_gn_6_40941.1	34	10	-0.18967	0.87548	1	19975	PF00067	Cytochrome P450	GO:0005506|GO:0016705|GO:0020037|GO:0009055|GO:0055114	none	AT2G27690.1	cytochrome P450, family 94, subfamily C, polypeptide 1
Lsat_1_v5_gn_3_1560.1	18	3	-0.995234	0.339448	1	7180.5	PF00234	Protease inhibitor/seed storage/LTP family	none	none	none	none
Lsat_1_v5_gn_4_138080.1	63	30	0.503098	0.184852	1	4027	PF00931	NB-ARC domain	GO:0043531	none	none	none
Lsat_1_v5_gn_9_65201.1	6583	2685	0.280918	0.0249443	0.615297	1058	PF00125	Core histone H2A/H2B/H3/H4	GO:0003677	Unigene12201_All	none	none
Lsat_1_v5_gn_2_84101.1	3211	964	-0.161159	0.223832	1	4774	PF09750	Alternative splicing regulator	none	Unigene701_All	AT4G36980.2|AT4G36980.1|AT4G36980.4
Lsat_1_v5_gn_7_31981.1	6687	2295	0.0318826	0.801612	1	18283	PF10433|PF03178	Mono-functional DNA-alkylating methyl methanesulfonate N-term|CPSF A subunit region	GO:0005634|GO:0003676	none	AT4G05420.1	damaged DNA binding protein 1A
Lsat_1_v5_gn_4_29020.1	154	45	-0.199924	0.499232	1	10478	PF08387	FBD	none	Unigene2823_All	none	none
Lsat_1_v5_gn_8_47580.1	11404	3960	0.04878	0.694003	1	15747	PF05193|PF00675	Peptidase M16 inactive domain|Insulinase (Peptidase family M16)	none	Unigene11705_All	none	none
Lsat_1_v5_gn_6_52101.1	493	144	-0.200689	0.293076	1	6251.5	PF13520	Amino acid permease	none	Unigene24317_All	AT3G13620.1	Amino acid permease family protein
Lsat_1_v5_gn_7_53580.1	75	24	-0.0689316	0.920008	1	20974.5	PF00847	AP2 domain	GO:0003700|GO:0006355	Unigene19253_All	AT5G57390.1	AINTEGUMENTA-like 5
Lsat_1_v5_gn_4_127800.1	1351	423	-0.100535	0.501529	1	11218	none	none	none	none	none	none
Lsat_1_v5_gn_5_24920.1	30	3	-1.72625	0.0478322	0.825815	1510.5	PF00201	UDP-glucoronosyl and UDP-glucosyl transferase	GO:0008152|GO:0016758	none	none	none
Lsat_1_v5_gn_1_124180.1	565	151	-0.328832	0.0704618	0.946015	1944	none	none	none	Unigene30655_All	AT5G45500.2|AT5G45500.1	RNI-like superfamily protein
Lsat_1_v5_gn_9_98881.1	16	7	0.378217	0.669348	1	15132	PF14215	bHLH-MYC and R2R3-MYB transcription factors N-terminal	none	none	none	none
Lsat_1_v5_gn_3_56860.1	193	52	-0.316925	0.25611	1	5499.5	none	none	none	Unigene17408_All	AT1G20890.1
Lsat_1_v5_gn_9_73901.1	472	179	0.175855	0.332782	1	7046.5	PF02922|PF00128	Carbohydrate-binding module 48 (Isoamylase N-terminal domain)|Alpha amylase, catalytic domain	GO:0005975|GO:0004553|GO:0003824|GO:0043169	none	AT4G09020.1	isoamylase 3
Lsat_1_v5_gn_1_120601.1	14	4	-0.22928	1	1	24245.5	PF13515	Fusaric acid resistance protein-like	none	Unigene35748_All	AT2G28780.1
Lsat_1_v5_gn_9_89121.1	5256	1772	0.00616153	0.963998	1	21861	PF00183|PF13589	Hsp90 protein|Histidine kinase-, DNA gyrase B-, and HSP90-like ATPase	GO:0006950|GO:0051082|GO:0005524|GO:0006457	Unigene20672_All	AT5G56030.1	heat shock protein 81-2
Lsat_1_v5_gn_3_48361.1	575	184	-0.0690847	0.708094	1	16077	PF00484	Carbonic anhydrase	GO:0004089|GO:0008270	none	none	none
Lsat_1_v5_gn_2_109801.1	2778	807	-0.208642	0.120514	1	2779	PF00249	Myb-like DNA-binding domain	GO:0003682	Unigene38346_All	AT3G09600.1	Homeodomain-like superfamily protein
Lsat_1_v5_gn_5_84881.1	255	70	-0.290086	0.231768	1	4954.5	none	none	none	Unigene14164_All	none	none
Lsat_1_v5_gn_1_34781.1	3596	1145	-0.0762929	0.561939	1	12606	PF10469|PF00013	AKAP7 2'5' RNA ligase-like domain|KH domain	GO:0003723	Unigene24706_All	AT3G16230.2	Predicted eukaryotic LigT
Lsat_1_v5_gn_8_2981.1	633	214	0.0101507	0.980551	1	22153.5	PF03463|PF03464|PF03465	eRF1 domain 1|eRF1 domain 2|eRF1 domain 3	none	Unigene20831_All	AT4G27650.1	Eukaryotic release factor 1 (eRF1) family protein
Lsat_1_v5_gn_2_107421.1	4729	1391	-0.190656	0.138777	1	3204	PF00657	GDSL-like Lipase/Acylhydrolase	GO:0016788|GO:0006629	Unigene11820_All	none	none
Lsat_1_v5_gn_4_66001.1	29	10	0.0384507	1	1	25286	PF00281	Ribosomal protein L5	GO:0006412|GO:0005840|GO:0003735|GO:0005622	Unigene30902_All	ATMG00210.1|ATMG00210.1|AT2G07725.1|AT2G07725.1	ribosomal protein L5
Lsat_1_v5_gn_7_9121.1	19	12	0.905175	0.145843	1	3323.5	PF00743	Flavin-binding monooxygenase-like	GO:0050661|GO:0055114|GO:0004499|GO:0050660	none	none	none
Lsat_1_v5_gn_3_81141.1	544	189	0.0495113	0.806907	1	18432	PF00069	Protein kinase domain	GO:0006468|GO:0005524|GO:0004672	Unigene1082_All	AT5G37790.1	Protein kinase superfamily protein
Lsat_1_v5_gn_7_58400.1	7944	2450	-0.122332	0.329607	1	6954	none	none	none	none	AT5G21430.1	Chaperone DnaJ-domain superfamily protein
Lsat_1_v5_gn_0_5240.1	559	184	-0.0283845	0.892247	1	20353.5	PF00027	Cyclic nucleotide-binding domain	none	Unigene15367_All	AT5G54250.2|AT5G54250.1	cyclic nucleotide-gated cation channel 4
Lsat_1_v5_gn_1_37680.1	70	23	-0.0308892	1	1	25286	PF00226	DnaJ domain	none	Unigene37573_All	none	none
Lsat_1_v5_gn_3_24900.1	2608	865	-0.0174222	0.902364	1	20589	PF00069	Protein kinase domain	GO:0004672|GO:0006468|GO:0005524	Unigene1936_All	none	none
Lsat_1_v5_gn_4_54280.1	10	5	0.566012	0.793042	1	18058.5	none	none	none	none	AT4G04980.1
Lsat_1_v5_gn_4_15421.1	33	3	-1.86294	0.0220027	0.586013	979	PF14009	Domain of unknown function (DUF4228)	none	none	none	none
Lsat_1_v5_gn_9_27701.1	1996	698	0.0589302	0.671953	1	15209	none	none	none	Unigene7888_All	none	none
Lsat_1_v5_gn_4_26220.1	1368	439	-0.0650179	0.654298	1	14774	PF00248	Aldo/keto reductase family	none	Unigene24652_All	none	none
Lsat_1_v5_gn_8_118500.1	176	43	-0.457845	0.105987	1	2538	PF00202	Aminotransferase class-III	GO:0030170|GO:0008483	none	AT2G38400.1|AT3G08860.1	alanine:glyoxylate aminotransferase 3
Lsat_1_v5_gn_7_97821.1	2899	847	-0.200359	0.134283	1	3139	PF08263|PF00560|PF13516|PF13504|PF13855	Leucine rich repeat N-terminal domain|Leucine Rich Repeat|Leucine Rich repeat|Leucine rich repeat	GO:0005515	Unigene26708_All	none	none
Lsat_1_v5_gn_8_121441.1	6188	1874	-0.148599	0.241408	1	5132	PF00083	Sugar (and other) transporter	GO:0055085|GO:0016021|GO:0022857	Unigene3185_All|Unigene28199_All|Unigene39784_All	AT4G35300.4|AT4G35300.1	tonoplast monosaccharide transporter2
Lsat_1_v5_gn_9_921.1	4656	1560	-0.0027965	0.986229	1	22242	PF00004	ATPase family associated with various cellular activities (AAA)	GO:0005524	Unigene31654_All	AT4G02480.1	AAA-type ATPase family protein
Lsat_1_v5_gn_9_120160.1	1841	548	-0.173475	0.218352	1	4631	PF01823	MAC/Perforin domain	none	Unigene13348_All	AT4G24290.2	MAC/Perforin domain-containing protein
Lsat_1_v5_gn_3_14540.1	754	223	-0.182724	0.276053	1	5897	none	none	none	Unigene28659_All	none	none
Lsat_1_v5_gn_3_48420.1	4547	1479	-0.0455426	0.725828	1	16404	none	none	none	Unigene32084_All	none	none
Lsat_1_v5_gn_4_88460.1	687	211	-0.128282	0.463792	1	9773.5	PF07714	Protein tyrosine kinase	GO:0006468|GO:0004672	Unigene7425_All	AT1G52540.1	Protein kinase superfamily protein
Lsat_1_v5_gn_8_166680.1	357	122	0.0256921	0.940632	1	21441	PF00271|PF00270	Helicase conserved C-terminal domain|DEAD/DEAH box helicase	GO:0005524|GO:0003676|GO:0004386|GO:0008026	Unigene22008_All	AT2G47330.1	P-loop containing nucleoside triphosphate hydrolases superfamily protein
Lsat_1_v5_gn_3_54101.1	685	241	0.0676595	0.684321	1	15462	none	none	none	none	none	none
Lsat_1_v5_gn_7_70740.1	664	233	0.0638775	0.710765	1	16108	none	none	none	Unigene3620_All|Unigene22345_All	none	none
Lsat_1_v5_gn_5_170161.1	5579	1718	-0.124524	0.328822	1	6942	PF01357|PF03330	Pollen allergen|Rare lipoprotein A (RlpA)-like double-psi beta-barrel	none	Unigene24806_All	none	none
Lsat_1_v5_gn_8_129441.1	53	16	-0.152603	0.804505	1	18348.5	PF04646	Protein of unknown function, DUF604	none	Unigene4325_All	AT4G15240.1	Protein of unknown function (DUF604)
Lsat_1_v5_gn_8_9021.1	786	231	-0.191839	0.244579	1	5200	none	none	none	Unigene31638_All	none	none
Lsat_1_v5_gn_5_112041.1	471	183	0.210787	0.243353	1	5180	PF00043|PF13417	Glutathione S-transferase, C-terminal domain|Glutathione S-transferase, N-terminal domain	none	none	none	none
Lsat_1_v5_gn_7_26300.1	2504	798	-0.0750197	0.581912	1	13002	PF00082|PF05922|PF02225	Subtilase family|Peptidase inhibitor I9|PA domain	GO:0006508|GO:0004252|GO:0043086|GO:0042802	Unigene31969_All	AT5G45650.1	subtilase family protein
Lsat_1_v5_gn_5_87380.1	42	11	-0.356335	0.566437	1	12715	none	none	none	none	none	none
Lsat_1_v5_gn_2_134481.1	175	57	-0.0435254	0.903459	1	20613.5	none	none	none	none	none	none
Lsat_1_v5_gn_6_9661.1	327	118	0.104187	0.639998	1	14483.5	PF03311	Cornichon protein	GO:0016020|GO:0035556	Unigene18164_All	AT1G12390.1	Cornichon family protein
Lsat_1_v5_gn_3_65021.1	881	261	-0.180303	0.263824	1	5659.5	PF12799|PF08263|PF00069	Leucine Rich repeats (2 copies)|Leucine rich repeat N-terminal domain|Protein kinase domain	GO:0005524|GO:0004672|GO:0006468	Unigene28901_All	none	none
Lsat_1_v5_gn_3_96621.1	2022	565	-0.264685	0.0578446	0.893852	1685	none	none	none	Unigene11594_All	none	none
Lsat_1_v5_gn_7_13460.1	32	9	-0.253703	0.743386	1	16882	PF12854|PF13041|PF01535	PPR repeat|PPR repeat family	none	Unigene36023_All	AT2G17525.1	Pentatricopeptide repeat (PPR) superfamily protein
Lsat_1_v5_gn_9_26721.1	663	241	0.114742	0.492	1	10348.5	PF05553	Cotton fibre expressed protein	none	Unigene4374_All	AT3G57950.1
Lsat_1_v5_gn_9_103641.1	31968	10416	-0.0430785	0.723825	1	16366	PF02469	Fasciclin domain	none	Unigene22020_All	AT4G12730.1	FASCICLIN-like arabinogalactan 2
Lsat_1_v5_gn_3_111601.1	388	146	0.164585	0.394196	1	8229.5	PF04493	Endonuclease V	GO:0004519|GO:0006281	Unigene20725_All	AT4G31150.1	endonuclease V family protein
Lsat_1_v5_gn_8_77181.1	103	37	0.0975299	0.805379	1	18374.5	PF14009	Domain of unknown function (DUF4228)	none	Unigene32735_All	none	none
Lsat_1_v5_gn_4_70101.1	5295	1732	-0.037442	0.77138	1	17551	PF01842|PF07714	ACT domain|Protein tyrosine kinase	GO:0016597|GO:0008152|GO:0004672|GO:0006468	Unigene12187_All	AT4G38470.1	ACT-like protein tyrosine kinase family protein
Lsat_1_v5_gn_7_67240.1	926	290	-0.10019	0.530153	1	11870	PF07899	Frigida-like protein	none	Unigene18749_All	AT3G22440.1	FRIGIDA-like protein
Lsat_1_v5_gn_7_95621.1	2720	992	0.119546	0.368714	1	7702	PF02115	RHO protein GDP dissociation inhibitor	GO:0005094|GO:0005737	Unigene12065_All	none	none
Lsat_1_v5_gn_5_63761.1	12	5	0.307402	1	1	24245.5	PF00069|PF00400	Protein kinase domain|WD domain, G-beta repeat	GO:0004672|GO:0006468|GO:0005524|GO:0005515	none	none	none
Lsat_1_v5_gn_1_33201.1	478	172	0.100108	0.594061	1	13247.5	PF01554	MatE	GO:0016020|GO:0006855|GO:0055085|GO:0015238|GO:0015297	none	none	none
Lsat_1_v5_gn_5_119440.1	30	12	0.251382	0.75055	1	17048.5	PF00650|PF03765	CRAL/TRIO domain|CRAL/TRIO, N-terminal domain	none	none	none	none
Lsat_1_v5_gn_2_96621.1	2744	903	-0.0287322	0.834663	1	19021	PF02883|PF02296|PF01602	Adaptin C-terminal domain|Alpha adaptin AP2, C-terminal domain|Adaptin N terminal region	GO:0016192|GO:0006886|GO:0030131|GO:0030117	none	none	none
Lsat_1_v5_gn_5_104540.1	689	198	-0.224189	0.18515	1	4051.5	PF02798|PF00647|PF00043	Glutathione S-transferase, N-terminal domain|Elongation factor 1 gamma, conserved domain|Glutathione S-transferase, C-terminal domain	GO:0005515|GO:0005853|GO:0006414|GO:0003746	Unigene27450_All	none	none
Lsat_1_v5_gn_6_17141.1	38	5	-1.34032	0.0650196	0.921287	1842	PF06749	Protein of unknown function (DUF1218)	none	none	AT1G31720.1	Protein of unknown function (DUF1218)
Lsat_1_v5_gn_7_11161.1	2092	755	0.104405	0.445636	1	9248	PF05064	Nsp1-like C-terminal region	GO:0017056|GO:0005643	Unigene2213_All	AT2G45000.1	structural constituent of nuclear pore
Lsat_1_v5_gn_2_133581.1	1503	497	-0.0217761	0.885551	1	20208	none	none	none	Unigene27976_All	none	none
Lsat_1_v5_gn_8_27360.1	1498	586	0.220658	0.119256	1	2761	PF11938	TLR4 regulator and MIR-interacting MSAP	none	Unigene25547_All	AT1G42480.1
Lsat_1_v5_gn_1_107421.1	2802	858	-0.13265	0.322849	1	6825	PF00213	ATP synthase delta (OSCP) subunit	GO:0015986|GO:0046933	Unigene15219_All|Unigene28716_All	AT5G13450.1	delta subunit of Mt ATP synthase
Lsat_1_v5_gn_9_51301.1	66	24	0.115003	0.833145	1	18989	PF00646	F-box domain	GO:0005515	none	none	none
Lsat_1_v5_gn_9_10681.1	54	24	0.403604	0.370631	1	7741.5	PF13504|PF13855	Leucine rich repeat	none	none	AT4G28560.1	ROP-interactive CRIB motif-containing protein 7
Lsat_1_v5_gn_7_42901.1	859	303	0.0713929	0.665385	1	15034	PF12590|PF01643	Acyl-ATP thioesterase|Acyl-ACP thioesterase	GO:0016790|GO:0006633	Unigene17853_All	AT1G08510.1	fatty acyl-ACP thioesterases B
Lsat_1_v5_gn_8_116121.1	4317	1314	-0.141309	0.275185	1	5890	PF06963	Ferroportin1 (FPN1)	GO:0005381|GO:0034755|GO:0016021	Unigene11852_All	AT5G26820.1	iron-regulated protein 3
Lsat_1_v5_gn_9_41540.1	225	80	0.0828284	0.761807	1	17358.5	PF00067	Cytochrome P450	GO:0009055|GO:0005506|GO:0055114|GO:0016705|GO:0020037	none	none	none
Lsat_1_v5_gn_7_28761.1	34	8	-0.509348	0.512267	1	11516	PF03140	Plant protein of unknown function	none	none	none	none
Lsat_1_v5_gn_9_100061.1	2	1	0.533599	1	1	25286	PF04852	Protein of unknown function (DUF640)	none	none	AT2G42610.2|AT2G42610.2|AT2G42610.2|AT2G42610.2|AT2G42610.1|AT2G42610.1|AT2G42610.1|AT2G42610.1	Protein of unknown function (DUF640)
Lsat_1_v5_gn_4_180561.1	2645	1127	0.343947	0.0089694	0.359603	651	PF00132|PF00483	Bacterial transferase hexapeptide (six repeats)|Nucleotidyl transferase	GO:0009058|GO:0016779	Unigene28122_All	none	none
Lsat_1_v5_gn_8_17240.1	14	8	0.75952	0.39194	1	8129	PF05056	Protein of unknown function (DUF674)	none	Unigene22493_All	none	none
Lsat_1_v5_gn_3_51541.1	1	1	1.41514	0.500871	1	10855.5	PF03134	TB2/DP1, HVA22 family	none	none	none	none
Lsat_1_v5_gn_5_169740.1	1811	644	0.0830861	0.552684	1	12342	none	none	none	Unigene8654_All	none	none
Lsat_1_v5_gn_7_49380.1	19	4	-0.664836	0.653017	1	14725.5	PF01565|PF08031	FAD binding domain|Berberine and berberine like	GO:0016491|GO:0050660|GO:0008762|GO:0055114	none	none	none
Lsat_1_v5_gn_8_76040.1	286	85	-0.17561	0.442711	1	9189.5	PF00514|PF05804|PF04564	Armadillo/beta-catenin-like repeat|Kinesin-associated protein (KAP)|U-box domain	GO:0005515|GO:0016567|GO:0004842|GO:0000151	none	AT3G46510.1	plant U-box 13
Lsat_1_v5_gn_4_61840.1	370	124	-0.0024355	1	1	25286	PF00076	RNA recognition motif. (a.k.a. RRM, RBD, or RNP domain)	GO:0003676	none	none	none
Lsat_1_v5_gn_6_95640.1	1843	694	0.165684	0.229741	1	4870	PF00575|PF07541	S1 RNA binding domain|Eukaryotic translation initiation factor 2 alpha subunit	GO:0003723|GO:0005850|GO:0003743	Unigene28460_All	none	none
Lsat_1_v5_gn_6_78680.1	595	196	-0.0272789	0.897336	1	20482.5	none	none	none	Unigene32259_All	AT2G35290.1
Lsat_1_v5_gn_2_99521.1	240	78	-0.0467029	0.881569	1	20117	PF00861	Ribosomal L18p/L5e family	GO:0006412|GO:0005622|GO:0005840|GO:0003735	none	AT3G45020.1	Ribosomal L18p/L5e family protein
Lsat_1_v5_gn_4_81581.1	372	153	0.292844	0.124785	1	2863.5	PF03214	Reversibly glycosylated polypeptide	GO:0016866|GO:0030244	Unigene27345_All	none	none
Lsat_1_v5_gn_7_60561.1	441	140	-0.0805682	0.694615	1	15757	PF00481	Protein phosphatase 2C	GO:0003824	Unigene20487_All	none	none
Lsat_1_v5_gn_5_75740.1	321	108	0.00320457	1	1	25286	PF04182	B-block binding subunit of TFIIIC	none	Unigene20292_All	AT1G17450.2	B-block binding subunit of TFIIIC
Lsat_1_v5_gn_3_38741.1	8	6	1.14138	0.272275	1	5829	PF00642	Zinc finger C-x8-C-x5-C-x3-H type (and similar)	GO:0003676|GO:0008270	none	AT1G03790.1	Zinc finger C-x8-C-x5-C-x3-H type family protein
Lsat_1_v5_gn_4_175121.1	251	88	0.0625908	0.813539	1	18559	none	none	none	Unigene29114_All	none	none
Lsat_1_v5_gn_3_54021.1	48	29	0.845275	0.0338831	0.701305	1259	PF04729	ASF1 like histone chaperone	GO:0006333|GO:0005634	Unigene1296_All	AT1G66740.1	ASF1 like histone chaperone
Lsat_1_v5_gn_5_24140.1	25	2	-2.03524	0.0449039	0.802184	1458	PF13499	EF-hand domain pair	GO:0005509	none	none	none
Lsat_1_v5_gn_8_58281.1	2318	877	0.172503	0.199415	1	4313	PF02171|PF02170	Piwi domain|PAZ domain	GO:0005515	none	none	none
Lsat_1_v5_gn_8_67360.1	11	5	0.43092	0.793042	1	18058.5	PF00722|PF06955	Glycosyl hydrolases family 16|Xyloglucan endo-transglycosylase (XET) C-terminus	GO:0004553|GO:0005975|GO:0005618|GO:0048046|GO:0006073|GO:0016762	none	none	none
Lsat_1_v5_gn_6_48561.1	1126	384	0.0227161	0.891213	1	20333	PF00010	Helix-loop-helix DNA-binding domain	GO:0046983	Unigene954_All	none	none
Lsat_1_v5_gn_5_101640.1	4456	1511	0.0145022	0.912973	1	20817	PF07734|PF00646	F-box associated|F-box domain	GO:0005515	Unigene4857_All	AT4G12560.2|AT4G12560.1	F-box and associated interaction domains-containing protein
Lsat_1_v5_gn_2_73021.1	1188	413	0.0504195	0.740515	1	16812	PF03547	Membrane transport protein	GO:0016021|GO:0055085	none	none	none
Lsat_1_v5_gn_9_38701.1	83	21	-0.406913	0.317815	1	6732	PF04654	Protein of unknown function, DUF599	none	Unigene27961_All	AT5G43180.1	Protein of unknown function, DUF599
Lsat_1_v5_gn_9_58621.1	523	199	0.180645	0.302413	1	6440	PF04749|PF11204	PLAC8 family|Protein of unknown function (DUF2985)	none	Unigene25086_All	none	none
Lsat_1_v5_gn_9_15461.1	13354	4762	0.0871148	0.479722	1	10086	PF01196	Ribosomal protein L17	GO:0005840|GO:0006412|GO:0003735|GO:0005622	none	AT3G54210.1|AT3G54210.1	Ribosomal protein L17 family protein
Lsat_1_v5_gn_3_4780.1	1231	428	0.0505928	0.73722	1	16758	PF00892|PF03151	EamA-like transporter family|Triose-phosphate Transporter family	GO:0016020	Unigene13865_All	AT1G12500.1	Nucleotide-sugar transporter family protein
Lsat_1_v5_gn_3_27460.1	1933	639	-0.0222032	0.880082	1	20086	PF00069|PF13855	Protein kinase domain|Leucine rich repeat	GO:0006468|GO:0004672|GO:0005524	Unigene10056_All	none	none
Lsat_1_v5_gn_1_94581.1	5	1	-0.712284	1	1	24245.5	none	none	none	none	none	none
Lsat_1_v5_gn_1_19881.1	1042	320	-0.128439	0.408104	1	8508	PF13414	TPR repeat	none	none	none	none
Lsat_1_v5_gn_9_3101.1	1590	538	0.0113984	0.9436	1	21501	none	none	none	Unigene14681_All	AT1G02960.2
Lsat_1_v5_gn_2_104580.1	466	155	-0.013308	0.975311	1	22063	PF08167	rRNA processing/ribosome biogenesis	none	Unigene30234_All	AT1G30240.2
Lsat_1_v5_gn_1_9720.1	3675	1231	-0.00316491	0.98514	1	22217	PF03514	GRAS family transcription factor	none	Unigene32410_All	AT1G21450.1	SCARECROW-like 1
Lsat_1_v5_gn_8_38360.1	13494	4452	-0.0250438	0.840127	1	19139	PF00026	Eukaryotic aspartyl protease	GO:0004190|GO:0006508	Unigene4750_All	AT3G25700.1	Eukaryotic aspartyl protease family protein
Lsat_1_v5_gn_8_61160.1	381	109	-0.230592	0.277413	1	5922.5	PF00072|PF00249	Response regulator receiver domain|Myb-like DNA-binding domain	GO:0006355|GO:0000156|GO:0000160|GO:0003682	none	none	none
Lsat_1_v5_gn_4_10341.1	171	54	-0.0881171	0.803471	1	18318	PF07059	Protein of unknown function (DUF1336)	none	Unigene2422_All	none	none
Lsat_1_v5_gn_3_33621.1	124	38	-0.131313	0.76104	1	17337	PF01529	DHHC palmitoyltransferase	GO:0008270	Unigene13816_All	none	none
Lsat_1_v5_gn_2_116281.1	69	16	-0.53203	0.262769	1	5641.5	none	none	none	none	AT2G39370.1
Lsat_1_v5_gn_1_73061.1	47	14	-0.171759	0.894567	1	20416	none	none	none	none	none	none
Lsat_1_v5_gn_8_84961.1	484	172	0.0821191	0.680093	1	15375	PF00153	Mitochondrial carrier protein	none	Unigene7471_All	AT3G53940.1	Mitochondrial substrate carrier family protein
Lsat_1_v5_gn_8_147520.1	2261	738	-0.0405165	0.771693	1	17555	PF00282	Pyridoxal-dependent decarboxylase conserved domain	GO:0019752|GO:0016831|GO:0030170	Unigene28683_All	AT1G27980.1	dihydrosphingosine phosphate lyase
Lsat_1_v5_gn_1_4180.1	4274	1406	-0.0292406	0.823963	1	18781	PF01190	Pollen proteins Ole e I like	none	none	AT4G08685.1	Pollen Ole e 1 allergen and extensin family protein
Lsat_1_v5_gn_4_89020.1	2445	848	0.0470466	0.730215	1	16596	PF06232	Embryo-specific protein 3, (ATS3)	none	Unigene18562_All	AT5G62200.1	Embryo-specific protein 3, (ATS3)
Lsat_1_v5_gn_6_115140.1	72	24	-0.0101875	1	1	25286	PF11250	Protein of unknown function (DUF3049)	none	Unigene37648_All	none	none
Lsat_1_v5_gn_6_104280.1	1382	407	-0.188881	0.199576	1	4315	PF09809	Mitochondrial ribosomal protein L27	none	Unigene31847_All	AT5G39800.1|AT5G40080.1	Mitochondrial ribosomal protein L27
Lsat_1_v5_gn_2_36200.1	4604	1730	0.162626	0.202917	1	4368	PF00031	Cystatin domain	GO:0004869	Unigene7947_All	AT2G40880.1	cystatin A
Lsat_1_v5_gn_4_164941.1	457	167	0.122354	0.52251	1	11739	PF00010	Helix-loop-helix DNA-binding domain	GO:0046983	Unigene7832_All	AT4G36930.1	basic helix-loop-helix (bHLH) DNA-binding superfamily protein
Lsat_1_v5_gn_9_92020.1	794	0	-12.0509	7.12409e-71	1.85939e-66	1	PF00657	GDSL-like Lipase/Acylhydrolase	GO:0006629|GO:0016788	none	none	none
Lsat_1_v5_gn_5_89241.1	3221	1210	0.162238	0.21455	1	4554	PF00125	Core histone H2A/H2B/H3/H4	GO:0003677	none	none	none
Lsat_1_v5_gn_6_37221.1	82	40	0.5381	0.0999646	1	2452.5	none	none	none	Unigene9672_All	none	none
Lsat_1_v5_gn_2_111781.1	27774	9819	0.074661	0.540211	1	12107	PF00197	Trypsin and protease inhibitor	GO:0004866	Unigene18713_All	none	none
Lsat_1_v5_gn_5_30240.1	325	111	0.0248542	0.936506	1	21349	none	none	none	none	AT4G32190.1|AT4G32190.1|AT4G32190.1|AT4G32190.1	Myosin heavy chain-related protein
Lsat_1_v5_gn_6_101321.1	578	174	-0.15718	0.384091	1	7983	PF08541|PF08392	3-Oxoacyl-[acyl-carrier-protein (ACP)] synthase III C terminal|FAE1/Type III polyketide synthase-like protein	GO:0008610|GO:0016747|GO:0006633|GO:0016020	Unigene14567_All	none	none
Lsat_1_v5_gn_3_76921.1	14	8	0.75952	0.39194	1	8129	PF00257	Dehydrin	GO:0006950|GO:0009415	none	none	none
Lsat_1_v5_gn_5_41360.1	6	2	-0.00990404	1	1	23645	PF00069|PF04054	Protein kinase domain|CCR4-Not complex component, Not1	GO:0006468|GO:0005524|GO:0004672	none	none	none
Lsat_1_v5_gn_4_2941.1	1108	392	0.0757036	0.616444	1	13722	PF12056	Protein of unknown function (DUF3537)	none	Unigene18662_All	none	none
Lsat_1_v5_gn_2_15461.1	16	7	0.378217	0.669348	1	15132	PF00909	Ammonium Transporter Family	GO:0016020|GO:0008519|GO:0015696	Unigene3175_All	AT1G64780.1	ammonium transporter 1;2
Lsat_1_v5_gn_4_88200.1	27	12	0.402391	0.512267	1	11516	PF01490	Transmembrane amino acid transporter protein	none	none	none	none
Lsat_1_v5_gn_5_135560.1	15587	5297	0.0176523	0.886574	1	20226	PF00364|PF00198|PF02817	Biotin-requiring enzyme|2-oxoacid dehydrogenases acyltransferase (catalytic domain)|e3 binding domain	GO:0008152|GO:0016746	Unigene8728_All	AT3G13930.1	Dihydrolipoamide acetyltransferase, long form protein
Lsat_1_v5_gn_1_11441.1	764	250	-0.036887	0.83165	1	18963	PF02791	DDT domain	none	none	none	none
Lsat_1_v5_gn_4_176840.1	728	257	0.0725601	0.667246	1	15072	PF03205|PF06807	Molybdopterin guanine dinucleotide synthesis protein B|Pre-mRNA cleavage complex II protein Clp1	none	Unigene25249_All	AT3G04680.2|AT3G04680.1	CLP-similar protein 3
Lsat_1_v5_gn_3_131960.1	294	119	0.269737	0.193658	1	4208.5	PF03479	Domain of unknown function (DUF296)	none	none	none	none
Lsat_1_v5_gn_4_79240.1	935	268	-0.227936	0.156088	1	3539.5	PF02445|PF02657	Quinolinate synthetase A protein|Fe-S metabolism associated domain	GO:0009435|GO:0008987	none	AT5G50210.1	quinolinate synthase
Lsat_1_v5_gn_3_85040.1	2	1	0.533599	1	1	25286	none	none	none	none	none	none
Lsat_1_v5_gn_7_40921.1	22	8	0.114382	1	1	23733.5	PF00447	HSF-type DNA-binding	GO:0043565|GO:0006355|GO:0005634|GO:0003700	Unigene12427_All	AT3G24520.1	heat shock transcription factor C1
Lsat_1_v5_gn_6_81860.1	47	9	-0.805612	0.150237	1	3442.5	PF12697	Alpha/beta hydrolase family	none	Unigene12936_All	none	none
Lsat_1_v5_gn_2_9000.1	2	1	0.533599	1	1	25286	none	none	none	none	none	none
Lsat_1_v5_gn_3_8881.1	4150	1376	-0.0178816	0.893604	1	20387	none	none	none	Unigene15778_All|Unigene34673_All|Unigene38543_All	none	none
Lsat_1_v5_gn_4_104321.1	3869	1308	0.0101497	0.940981	1	21453	PF00155	Aminotransferase class I and II	GO:0030170|GO:0009058	Unigene12119_All	AT1G80360.1	Pyridoxal phosphate (PLP)-dependent transferases superfamily protein
Lsat_1_v5_gn_5_116180.1	313	104	-0.0148218	1	1	25286	PF00561|PF04083	alpha/beta hydrolase fold|Partial alpha/beta-hydrolase lipase region	GO:0006629	none	none	none
Lsat_1_v5_gn_7_87720.1	1	1	1.41514	0.500871	1	10855.5	PF00141	Peroxidase	GO:0004601|GO:0055114|GO:0020037|GO:0006979	none	AT1G49570.1	Peroxidase superfamily protein
Lsat_1_v5_gn_7_63281.1	8	3	0.15625	1	1	25286	PF13650	Aspartyl protease	none	none	none	none
Lsat_1_v5_gn_1_26561.1	3	2	0.9471	1	1	24245.5	none	none	none	none	none	none
Lsat_1_v5_gn_5_121740.1	91	34	0.154116	0.66263	1	14971.5	PF07983	X8 domain	none	Unigene22457_All	AT5G35740.1	Carbohydrate-binding X8 domain superfamily protein
Lsat_1_v5_gn_4_13380.1	19	10	0.643643	0.452621	1	9419	PF04824	Conserved region of Rad21 / Rec8 like protein	GO:0000228	none	none	none
Lsat_1_v5_gn_6_114661.1	2435	842	0.0427155	0.754857	1	17144	PF10517|PF03351|PF03188	Electron transfer DM13|DOMON domain|Eukaryotic cytochrome b561	GO:0016021	Unigene23930_All	AT5G54830.1	DOMON domain-containing protein / dopamine beta-monooxygenase N-terminal domain-containing protein
Lsat_1_v5_gn_2_102320.1	698	223	-0.0714153	0.67837	1	15345	none	none	none	Unigene10337_All	none	none
Lsat_1_v5_gn_2_131641.1	13776	5265	0.187094	0.128153	1	3027	PF01246	Ribosomal protein L24e	none	none	none	none
Lsat_1_v5_gn_3_16080.1	24149	7190	-0.17315	0.156609	1	3551	PF01597	Glycine cleavage H-protein	GO:0006546|GO:0005960	Unigene4357_All	AT1G32470.1	Single hybrid motif superfamily protein
Lsat_1_v5_gn_7_31321.1	2039	655	-0.0635406	0.650203	1	14670	none	none	none	Unigene6978_All	AT2G38695.1
Lsat_1_v5_gn_1_14180.1	256	80	-0.103245	0.665424	1	15037.5	PF00420|PF12838	NADH-ubiquinone/plastoquinone oxidoreductase chain 4L|4Fe-4S dicluster domain	GO:0016651|GO:0042773|GO:0055114|GO:0009055|GO:0051536	none	none	none
Lsat_1_v5_gn_2_38660.1	251	68	-0.309075	0.207283	1	4436	PF00170	bZIP transcription factor	GO:0043565|GO:0003700|GO:0006355	Unigene17642_All	none	none
Lsat_1_v5_gn_6_65161.1	14037	5024	0.092421	0.452834	1	9435	PF01851	Proteasome/cyclosome repeat	none	Unigene24873_All	AT2G20580.1	26S proteasome regulatory subunit S2 1A
Lsat_1_v5_gn_5_172021.1	272	70	-0.383129	0.0994095	1	2437	none	none	none	Unigene18057_All	none	none
Lsat_1_v5_gn_2_28400.1	213	68	-0.0724331	0.787665	1	17921	PF00026	Eukaryotic aspartyl protease	GO:0006508|GO:0004190	Unigene32471_All	none	none
Lsat_1_v5_gn_8_149641.1	184	61	-0.0180577	1	1	24245.5	PF13193|PF00501	Domain of unknown function (DUF4009)|AMP-binding enzyme	GO:0008152|GO:0003824	Unigene7252_All	none	none
Lsat_1_v5_gn_5_146080.1	2073	829	0.252451	0.0619302	0.912379	1771	PF01198	Ribosomal protein L31e	GO:0006412|GO:0003735|GO:0005840|GO:0005622	Unigene40017_All	AT2G19740.1	Ribosomal protein L31e family protein
Lsat_1_v5_gn_1_126440.1	468	140	-0.166263	0.371953	1	7772.5	PF00781	Diacylglycerol kinase catalytic domain	GO:0004143|GO:0007205	none	none	none
Lsat_1_v5_gn_8_153541.1	379	149	0.227759	0.245668	1	5234	PF00450	Serine carboxypeptidase	GO:0006508|GO:0004185	Unigene24630_All	none	none
Lsat_1_v5_gn_4_74720.1	90991	33241	0.121988	0.313249	1	6652	PF00160	Cyclophilin type peptidyl-prolyl cis-trans isomerase/CLD	GO:0006457|GO:0003755	Unigene29088_All|Unigene37914_All	AT2G21130.1	Cyclophilin-like peptidyl-prolyl cis-trans isomerase family protein
Lsat_1_v5_gn_0_37780.1	13729	5267	0.192573	0.117359	1	2733	PF00410	Ribosomal protein S8	GO:0005622|GO:0006412|GO:0003735|GO:0005840	none	none	none
Lsat_1_v5_gn_1_91780.1	980	308	-0.0950842	0.54952	1	12272	PF13662	Toprim domain	none	Unigene20671_All	none	none
Lsat_1_v5_gn_4_33420.1	929	29	-3.42397	1.24049e-47	1.61885e-43	2	none	none	none	Unigene36591_All	AT5G53200.1	Homeodomain-like superfamily protein
Lsat_1_v5_gn_1_78580.1	740	310	0.319419	0.0425773	0.784794	1416	PF05916	GINS complex protein	none	Unigene11190_All	AT3G12530.1	PSF2
Lsat_1_v5_gn_1_59540.1	327	131	0.254891	0.213221	1	4536	PF12998|PF00628	Inhibitor of growth proteins N-terminal histone-binding|PHD-finger	GO:0005515	Unigene1166_All	AT1G54390.3|AT1G54390.4	PHD finger protein-related
Lsat_1_v5_gn_3_113201.1	50	6	-1.47451	0.0173879	0.527089	861	PF13833|PF00069|PF13499	EF-hand domain pair|Protein kinase domain	GO:0004672|GO:0006468|GO:0005524|GO:0005509	Unigene22970_All	none	none
Lsat_1_v5_gn_3_2560.1	1739	698	0.257764	0.061539	0.910513	1762	PF13414	TPR repeat	none	Unigene27317_All	none	none
Lsat_1_v5_gn_4_46740.1	113	29	-0.386715	0.242692	1	5159.5	PF07797	Protein of unknown function (DUF1639)	none	Unigene26982_All	none	none
Lsat_1_v5_gn_8_46340.1	94	20	-0.656257	0.0826434	0.994464	2168.5	none	none	none	none	none	none
Lsat_1_v5_gn_5_98660.1	21	4	-0.807885	0.39194	1	8129	PF01008	Initiation factor 2 subunit family	GO:0044237	none	none	none
Lsat_1_v5_gn_2_118960.1	9	5	0.715073	0.585376	1	13085.5	PF01157	Ribosomal protein L21e	GO:0005840|GO:0006412|GO:0005622|GO:0003735	none	none	none
Lsat_1_v5_gn_6_82840.1	131	39	-0.17301	0.656452	1	14817.5	none	none	none	Unigene28467_All	none	none
Lsat_1_v5_gn_9_71120.1	5205	1900	0.120846	0.341856	1	7231	PF08542|PF00004	Replication factor C C-terminal domain|ATPase family associated with various cellular activities (AAA)	GO:0005524	Unigene28210_All	AT1G21690.1	ATPase family associated with various cellular activities (AAA)
Lsat_1_v5_gn_7_113921.1	350	111	-0.0820017	0.728114	1	16482.5	PF03106	WRKY DNA -binding domain	GO:0006355|GO:0003700|GO:0043565	Unigene10744_All	none	none
Lsat_1_v5_gn_3_55821.1	1931	811	0.323146	0.0172288	0.525931	855	PF00538|PF02178	linker histone H1 and H5 family|AT hook motif	GO:0000786|GO:0006334|GO:0003677|GO:0005634	Unigene2029_All	none	none
Lsat_1_v5_gn_7_10120.1	22	5	-0.55696	0.531344	1	11889	none	none	none	none	none	none
Lsat_1_v5_gn_8_140160.1	2	1	0.533599	1	1	25286	PF04278	Tic22-like family	none	none	none	none
Lsat_1_v5_gn_2_102541.1	10	8	1.23735	0.149357	1	3402	PF12847	Methyltransferase domain	none	none	none	none
Lsat_1_v5_gn_5_33881.1	5741	2002	0.0548866	0.666108	1	15053	PF01474	Class-II DAHP synthetase family	GO:0009073|GO:0003849	Unigene8371_All	AT4G39980.1	3-deoxy-D-arabino-heptulosonate 7-phosphate synthase 1
Lsat_1_v5_gn_7_61201.1	1	1	1.41514	0.500871	1	10855.5	PF02364	1,3-beta-glucan synthase component	GO:0006075|GO:0000148|GO:0003843|GO:0016020	none	none	none
Lsat_1_v5_gn_9_2700.1	56	16	-0.231766	0.626785	1	14142	none	none	none	Unigene40543_All	AT2G47360.1
Lsat_1_v5_gn_8_40101.1	524	180	0.0331668	0.866287	1	19732	PF00069|PF14380|PF13947	Protein kinase domain|Wall-associated receptor kinase C-terminal|Wall-associated receptor kinase galacturonan-binding	GO:0004672|GO:0006468|GO:0005524|GO:0030247	Unigene20574_All	AT1G18390.2	Protein kinase superfamily protein
Lsat_1_v5_gn_3_30801.1	18	4	-0.587615	0.653017	1	14725.5	PF00646	F-box domain	GO:0005515	Unigene35832_All	none	none
Lsat_1_v5_gn_6_83680.1	4568	1571	0.0348675	0.787953	1	17928	PF00004|PF01434	ATPase family associated with various cellular activities (AAA)|Peptidase family M41	GO:0005524|GO:0006508|GO:0004222	Unigene4744_All	AT4G23940.1	FtsH extracellular protease family
Lsat_1_v5_gn_2_78040.1	1667	550	-0.0249993	0.867877	1	19765	none	none	none	Unigene17359_All	AT4G36440.1
Lsat_1_v5_gn_1_65880.1	386	119	-0.122829	0.536954	1	12040	PF00319	SRF-type transcription factor (DNA-binding and dimerisation domain)	GO:0003677|GO:0046983	Unigene27888_All	none	none
Lsat_1_v5_gn_6_52060.1	6877	2398	0.0547993	0.66391	1	14998	PF00152|PF01336	tRNA synthetases class II (D, K and N)|OB-fold nucleic acid binding domain	GO:0006418|GO:0005524|GO:0004812|GO:0000166|GO:0005737|GO:0003676	Unigene32488_All	AT3G13490.1	Lysyl-tRNA synthetase, class II
Lsat_1_v5_gn_9_67940.1	78	20	-0.387658	0.352668	1	7425.5	PF00808	Histone-like transcription factor (CBF/NF-Y) and archaeal histone	GO:0043565|GO:0005622	Unigene14981_All	none	none
Lsat_1_v5_gn_5_21501.1	699	217	-0.112818	0.515469	1	11588.5	PF00929	Exonuclease	none	Unigene15707_All	AT5G07710.1	Polynucleotidyl transferase, ribonuclease H-like superfamily protein
Lsat_1_v5_gn_0_35501.1	14	6	0.348226	0.817377	1	18640.5	PF01277	Oleosin	GO:0016021|GO:0012511	none	none	none
Lsat_1_v5_gn_8_104520.1	31	9	-0.20817	0.868027	1	19776.5	none	none	none	none	none	none
Lsat_1_v5_gn_4_115141.1	2	2	1.49031	0.626303	1	14025	PF00067	Cytochrome P450	GO:0016705|GO:0055114|GO:0020037|GO:0005506|GO:0009055	none	AT3G26330.1	cytochrome P450, family 71, subfamily B, polypeptide 37
Lsat_1_v5_gn_1_53961.1	189	57	-0.154443	0.595397	1	13301.5	PF03360	Glycosyltransferase family 43	GO:0016020|GO:0015018	Unigene810_All	AT2G37090.1	Nucleotide-diphospho-sugar transferases superfamily protein
Lsat_1_v5_gn_6_104761.1	248	74	-0.169858	0.487823	1	10270	PF02984|PF00134	Cyclin, C-terminal domain|Cyclin, N-terminal domain	GO:0005634	Unigene20700_All	AT2G22490.2	Cyclin D2;1
Lsat_1_v5_gn_1_24560.1	1242	348	-0.260714	0.0832545	0.99722	2179	PF09835	Uncharacterized protein conserved in bacteria (DUF2062)	none	Unigene10791_All	AT4G10140.1
Lsat_1_v5_gn_4_30620.1	97	38	0.222366	0.561457	1	12595.5	PF13967|PF02714	Late exocytosis, associated with Golgi transport|Domain of unknown function DUF221	GO:0016020	none	AT3G54510.2	Early-responsive to dehydration stress protein (ERD4)
Lsat_1_v5_gn_9_44341.1	420	157	0.155058	0.420739	1	8730	none	none	none	Unigene4892_All	none	none
Lsat_1_v5_gn_3_63981.1	2428	760	-0.100941	0.459155	1	9645	PF05450	Nicastrin	GO:0016021|GO:0016485	Unigene21048_All	AT3G52640.1	Zn-dependent exopeptidases superfamily protein
Lsat_1_v5_gn_4_56181.1	137	41	-0.165492	0.613948	1	13667	PF02535	ZIP Zinc transporter	GO:0016020|GO:0055085|GO:0046873|GO:0030001	none	AT1G55910.1	zinc transporter 11 precursor
Lsat_1_v5_gn_7_3320.1	83	34	0.286586	0.417013	1	8655	PF08268|PF00646	F-box associated domain|F-box domain	GO:0005515	Unigene26440_All	none	none
Lsat_1_v5_gn_1_41201.1	1924	645	-0.00198912	0.996822	1	22343	PF13426|PF07714	PAS domain|Protein tyrosine kinase	GO:0006468|GO:0004672	Unigene13399_All	none	none
Lsat_1_v5_gn_5_71580.1	625	186	-0.17375	0.316163	1	6697.5	PF04178	Got1/Sft2-like family	GO:0016192	Unigene15194_All	AT5G23550.1	Got1/Sft2-like vescicle transport protein family
Lsat_1_v5_gn_5_48361.1	1064	335	-0.0924999	0.543225	1	12170	PF14381|PF07714	Ethylene-responsive protein kinase Le-CTR1|Protein tyrosine kinase	GO:0004672|GO:0006468	Unigene968_All	none	none
Lsat_1_v5_gn_4_84860.1	3042	1125	0.139645	0.288253	1	6099	PF09280|PF00627|PF00240	XPC-binding domain|UBA/TS-N domain|Ubiquitin family	GO:0043161|GO:0003684|GO:0006289|GO:0005515	Unigene8032_All	AT1G79650.2	Rad23 UV excision repair protein family
Lsat_1_v5_gn_9_59180.1	452	134	-0.179262	0.358044	1	7527	PF05701	Plant protein of unknown function (DUF827)	none	Unigene29070_All|Unigene33660_All	none	none
Lsat_1_v5_gn_6_40720.1	420	165	0.226732	0.216741	1	4618	none	none	none	Unigene14779_All	none	none
Lsat_1_v5_gn_7_2400.1	3556	1160	-0.0413799	0.755092	1	17149	PF00201	UDP-glucoronosyl and UDP-glucosyl transferase	GO:0008152|GO:0016758	Unigene8750_All	AT4G01070.1	UDP-Glycosyltransferase superfamily protein
Lsat_1_v5_gn_8_99721.1	5261	1968	0.156136	0.218462	1	4636	PF00004	ATPase family associated with various cellular activities (AAA)	GO:0005524	Unigene8123_All	AT5G58290.1	regulatory particle triple-A ATPase 3
Lsat_1_v5_gn_3_137280.1	1323	443	-0.00368552	0.989368	1	22285	none	none	none	none	AT4G29960.1
Lsat_1_v5_gn_1_11600.1	111	38	0.028213	1	1	25286	PF13041|PF12854|PF01535	PPR repeat family|PPR repeat	none	Unigene16158_All	none	none
Lsat_1_v5_gn_2_85500.1	5134	1977	0.197971	0.11859	1	2751	PF02854|PF02847	MIF4G domain|MA3 domain	GO:0005515|GO:0003677|GO:0003723	none	none	none
Lsat_1_v5_gn_6_110841.1	61	20	-0.0339554	1	1	25286	PF00514	Armadillo/beta-catenin-like repeat	GO:0005515	Unigene5254_All	none	none
Lsat_1_v5_gn_6_103140.1	159	44	-0.278341	0.347477	1	7322.5	PF00005	ABC transporter	GO:0016887|GO:0005524	Unigene23714_All	AT1G67940.1	non-intrinsic ABC protein 3
Lsat_1_v5_gn_3_52161.1	1688	567	0.000854058	1	1	25286	PF10513	Enhancer of polycomb-like	none	Unigene3725_All	AT1G79020.1	Enhancer of polycomb-like transcription factor protein
Lsat_1_v5_gn_8_38141.1	273	64	-0.517582	0.0295615	0.663866	1162	PF00311	Phosphoenolpyruvate carboxylase	GO:0008964|GO:0006099|GO:0015977	Unigene30512_All	AT1G68750.1	phosphoenolpyruvate carboxylase 4
Lsat_1_v5_gn_3_4061.1	123	35	-0.238089	0.484167	1	10176	PF12357|PF00614|PF00168	Phospholipase D C terminal|Phospholipase D Active site motif|C2 domain	GO:0003824|GO:0008152|GO:0005515	Unigene24177_All	none	none
Lsat_1_v5_gn_1_25281.1	151	60	0.242957	0.37409	1	7823	PF01702	Queuine tRNA-ribosyltransferase	GO:0008479|GO:0006400|GO:0008616	none	none	none
Lsat_1_v5_gn_8_3761.1	1139	343	-0.156712	0.305206	1	6485	PF03803	Scramblase	none	Unigene833_All	AT2G04940.1	scramblase-related
Lsat_1_v5_gn_2_27860.1	181	58	-0.0670455	0.857824	1	19539	none	none	none	Unigene35963_All	none	none
Lsat_1_v5_gn_9_54260.1	536	174	-0.0483801	0.80036	1	18250	PF11955	Plant organelle RNA recognition domain	none	Unigene20811_All	AT4G33495.1|AT4G33495.1	Ubiquitin carboxyl-terminal hydrolase family protein
Lsat_1_v5_gn_4_78581.1	1186	358	-0.153299	0.314713	1	6670	PF01135	Protein-L-isoaspartate(D-aspartate) O-methyltransferase (PCMT)	GO:0004719|GO:0006464	Unigene24841_All	AT3G48330.2|AT3G48330.1	protein-l-isoaspartate methyltransferase 1
Lsat_1_v5_gn_4_182221.1	245	72	-0.191808	0.421042	1	8731	PF07714	Protein tyrosine kinase	GO:0004672|GO:0006468	Unigene7150_All	none	none
Lsat_1_v5_gn_8_78880.1	20227	8836	0.379928	0.00187223	0.136495	358	PF00125	Core histone H2A/H2B/H3/H4	GO:0003677	Unigene7890_All	none	none
Lsat_1_v5_gn_5_123860.1	559	175	-0.10071	0.582013	1	13003	PF00083	Sugar (and other) transporter	GO:0022857|GO:0016021|GO:0055085	Unigene13684_All	AT1G05030.1	Major facilitator superfamily protein
Lsat_1_v5_gn_5_61080.1	2820	822	-0.203722	0.128913	1	3035	PF03109	ABC1 family	none	Unigene5501_All	AT4G31390.1	Protein kinase superfamily protein
Lsat_1_v5_gn_4_36200.1	779	258	-0.0194991	0.917092	1	20924.5	PF00383	Cytidine and deoxycytidylate deaminase zinc-binding region	GO:0008270|GO:0016787	Unigene21832_All	AT4G20960.1	Cytidine/deoxycytidylate deaminase family protein
Lsat_1_v5_gn_8_60981.1	79782	24748	-0.114003	0.346424	1	7309	none	none	none	Unigene5076_All|Unigene22214_All|Unigene22214_All|Unigene22214_All|Unigene22214_All	AT2G10940.2|AT2G10940.2|AT2G10940.1|AT2G10940.1	Bifunctional inhibitor/lipid-transfer protein/seed storage 2S albumin superfamily protein
Lsat_1_v5_gn_4_1741.1	866	300	0.0453342	0.777909	1	17722	PF08609	Nucleotide exchange factor Fes1	none	Unigene10922_All	AT3G51980.1	ARM repeat superfamily protein
Lsat_1_v5_gn_3_110841.1	432	134	-0.113998	0.569507	1	12783	PF03464|PF03463|PF03465	eRF1 domain 2|eRF1 domain 1|eRF1 domain 3	none	Unigene18523_All	AT3G26618.1	eukaryotic release factor 1-3
Lsat_1_v5_gn_8_116260.1	6559	2448	0.152872	0.223772	1	4772	PF00022	Actin	none	Unigene17263_All	none	none
Lsat_1_v5_gn_8_97261.1	126	32	-0.401843	0.239	1	5074.5	none	none	none	Unigene1291_All	none	none
Lsat_1_v5_gn_8_152220.1	2305	664	-0.220744	0.107451	1	2567	none	none	none	Unigene11432_All	AT3G26580.1	Tetratricopeptide repeat (TPR)-like superfamily protein
Lsat_1_v5_gn_1_38040.1	12	2	-0.987916	0.552716	1	12376	PF04182	B-block binding subunit of TFIIIC	none	none	none	none
Lsat_1_v5_gn_9_73401.1	1409	604	0.352656	0.0120018	0.430285	728	PF01474	Class-II DAHP synthetase family	GO:0009073|GO:0003849	Unigene672_All	none	none
Lsat_1_v5_gn_5_73100.1	121	37	-0.134443	0.756976	1	17252	none	none	none	Unigene12275_All|Unigene38528_All	none	none
Lsat_1_v5_gn_5_157080.1	10016	3452	0.0379456	0.760791	1	17330	PF00204|PF00986|PF01751|PF02518	DNA gyrase B|DNA gyrase B subunit, carboxyl terminus|Toprim domain|Histidine kinase-, DNA gyrase B-, and HSP90-like ATPase	GO:0006265|GO:0005524|GO:0005694|GO:0003677|GO:0003918	none	AT5G04130.1	DNA GYRASE B2
Lsat_1_v5_gn_4_136160.1	1205	506	0.32288	0.0253273	0.615764	1072	PF00225	Kinesin motor domain	GO:0003777|GO:0007018|GO:0005875|GO:0005524	Unigene19987_All	AT1G21730.1	P-loop containing nucleoside triphosphate hydrolases superfamily protein
Lsat_1_v5_gn_5_42341.1	491	152	-0.116857	0.541965	1	12143	PF00022	Actin	none	none	none	none
Lsat_1_v5_gn_3_109941.1	2767	853	-0.122948	0.360181	1	7563	PF00753	Metallo-beta-lactamase superfamily	GO:0016787	Unigene32171_All	AT1G06130.2|AT1G06130.1	glyoxalase 2-4
Lsat_1_v5_gn_4_83181.1	559	184	-0.0283845	0.892247	1	20353.5	none	none	none	Unigene10733_All	none	none
Lsat_1_v5_gn_8_59400.1	239	84	0.0661484	0.807529	1	18441	PF00400	WD domain, G-beta repeat	GO:0005515	none	none	none
Lsat_1_v5_gn_9_114260.1	1474	480	-0.0438761	0.768419	1	17502.5	PF00248	Aldo/keto reductase family	none	Unigene5454_All	AT4G33670.1	NAD(P)-linked oxidoreductase superfamily protein
Lsat_1_v5_gn_4_137601.1	4696	1769	0.166244	0.192508	1	4193	PF00004	ATPase family associated with various cellular activities (AAA)	GO:0005524	Unigene8519_All	AT5G64580.1	AAA-type ATPase family protein
Lsat_1_v5_gn_9_121760.1	6763	1681	-0.433581	0.000641064	0.0666604	251	PF00654	Voltage gated chloride channel	GO:0055085|GO:0016020|GO:0006821|GO:0005247	none	none	none
Lsat_1_v5_gn_5_49640.1	23	2	-1.91588	0.0679156	0.933234	1893	PF01453|PF08276|PF00954|PF07714	D-mannose binding lectin|PAN-like domain|S-locus glycoprotein family|Protein tyrosine kinase	GO:0048544|GO:0004672|GO:0006468	none	none	none
Lsat_1_v5_gn_9_111221.1	198	88	0.40449	0.0791314	0.979758	2108	PF06658	Protein of unknown function (DUF1168)	none	Unigene25501_All	AT2G15270.1
Lsat_1_v5_gn_8_38801.1	2935	957	-0.0420185	0.755892	1	17160	PF01169	Uncharacterized protein family UPF0016	GO:0016020	none	AT1G25520.1	Uncharacterized protein family (UPF0016)
Lsat_1_v5_gn_8_102800.1	23080	8430	0.121709	0.318785	1	6751	PF00900|PF00467|PF01479|PF08071	Ribosomal family S4e|KOW motif|S4 domain|RS4NT (NUC023) domain	GO:0003723	none	none	none
Lsat_1_v5_gn_2_63520.1	1341	532	0.240906	0.0900438	1	2289	PF04104	Eukaryotic and archaeal DNA primase, large subunit	GO:0003896|GO:0006269	none	AT1G67320.2	DNA primase, large subunit family
Lsat_1_v5_gn_9_71340.1	1678	587	0.0594316	0.676779	1	15303	PF00134|PF00849	Cyclin, N-terminal domain|RNA pseudouridylate synthase	GO:0009982|GO:0001522|GO:0009451|GO:0003723	Unigene18762_All	AT2G26430.1	arginine-rich cyclin 1
Lsat_1_v5_gn_1_99041.1	438	124	-0.245728	0.208494	1	4458.5	none	none	none	Unigene7065_All	none	none
Lsat_1_v5_gn_7_56080.1	96	28	-0.202435	0.590662	1	13190	PF12937|PF08268	F-box-like|F-box associated domain	none	Unigene11670_All	none	none
Lsat_1_v5_gn_5_85101.1	746	251	0.00325933	1	1	23833	none	none	none	Unigene20543_All|Unigene20544_All	none	none
Lsat_1_v5_gn_8_105481.1	88	30	0.0221606	1	1	23904	none	none	none	none	none	none
Lsat_1_v5_gn_1_42980.1	31	13	0.319264	0.647161	1	14607	PF00743	Flavin-binding monooxygenase-like	GO:0050660|GO:0055114|GO:0004499|GO:0050661	Unigene24973_All	AT5G11320.1	Flavin-binding monooxygenase family protein
Lsat_1_v5_gn_2_90160.1	379	121	-0.0724057	0.742981	1	16858.5	PF10406|PF07524	Transcription factor TFIID complex subunit 8 C-term|Bromodomain associated	none	Unigene11002_All	AT5G15570.1	Bromodomain transcription factor
Lsat_1_v5_gn_4_180340.1	2667	1105	0.303558	0.0212251	0.574664	964	PF05553	Cotton fibre expressed protein	none	Unigene28630_All	none	none
Lsat_1_v5_gn_9_55900.1	357	138	0.203393	0.298384	1	6381	none	none	none	Unigene21812_All	none	none
Lsat_1_v5_gn_5_53001.1	507	167	-0.027379	0.907189	1	20691	PF07973|PF01411	Threonyl and Alanyl tRNA synthetase second additional domain|tRNA synthetases class II (A)	GO:0043039|GO:0016876|GO:0005737|GO:0005524|GO:0000166|GO:0004813|GO:0006419	Unigene7390_All	AT3G16565.2	alanine-tRNA ligases;nucleic acid binding;ligases, forming aminoacyl-tRNA and related compounds;nucleotide binding;ATP binding
Lsat_1_v5_gn_6_11541.1	642	211	-0.0305729	0.883831	1	20161	PF08240	Alcohol dehydrogenase GroES-like domain	GO:0055114|GO:0016491	Unigene2680_All	none	none
Lsat_1_v5_gn_8_87660.1	5137	1638	-0.0742395	0.562869	1	12620	PF04815|PF04811|PF04810|PF08033|PF00626	Sec23/Sec24 helical domain|Sec23/Sec24 trunk domain|Sec23/Sec24 zinc finger|Sec23/Sec24 beta-sandwich domain|Gelsolin repeat	GO:0030127|GO:0006888|GO:0006886|GO:0008270	none	AT4G32640.2|AT4G32640.1	Sec23/Sec24 protein transport family protein
Lsat_1_v5_gn_5_41801.1	3270	1156	0.074595	0.570858	1	12806	PF02390	Putative methyltransferase	GO:0008176|GO:0006400	Unigene19348_All	AT5G24840.1	tRNA (guanine-N-7) methyltransferase
Lsat_1_v5_gn_6_53000.1	1150	350	-0.141434	0.357832	1	7526	PF07883|PF02502	Cupin domain|Ribose/Galactose Isomerase	GO:0016853|GO:0005975	none	AT3G04880.1	DNA-damage-repair/toleration protein (DRT102)
Lsat_1_v5_gn_9_4960.1	235	70	-0.17234	0.503841	1	11268	PF00515	Tetratricopeptide repeat	GO:0005515	Unigene30082_All	none	none
Lsat_1_v5_gn_3_86920.1	4407	1729	0.224881	0.07833	0.975549	2092	PF03514	GRAS family transcription factor	none	Unigene1349_All	AT4G37650.1	GRAS family transcription factor
Lsat_1_v5_gn_8_5481.1	671	235	0.0610797	0.729929	1	16592	none	none	none	Unigene28863_All	none	none
Lsat_1_v5_gn_6_29540.1	13003	1192	-1.87258	4.62478e-47	4.02356e-43	3	PF13417|PF13410	Glutathione S-transferase, N-terminal domain|Glutathione S-transferase, C-terminal domain	none	Unigene27906_All	none	none
Lsat_1_v5_gn_3_33780.1	49	22	0.418084	0.406848	1	8481	PF01535|PF13041	PPR repeat|PPR repeat family	none	none	AT1G09220.1	Pentatricopeptide repeat (PPR) superfamily protein
Lsat_1_v5_gn_3_139600.1	843	247	-0.196227	0.228855	1	4856	PF00704	Glycosyl hydrolases family 18	GO:0004553|GO:0005975	Unigene28964_All	AT4G01040.1	Glycosyl hydrolase superfamily protein
Lsat_1_v5_gn_7_89121.1	1167	419	0.096951	0.515937	1	11603	PF02536	mTERF	none	Unigene1945_All	AT3G18870.1	Mitochondrial transcription termination factor family protein
Lsat_1_v5_gn_3_93260.1	1968	624	-0.0823558	0.557006	1	12502	PF13923	Zinc finger, C3HC4 type (RING finger)	none	Unigene25649_All	AT2G23780.1	RING/U-box superfamily protein
Lsat_1_v5_gn_8_37061.1	640	211	-0.0260728	0.902986	1	20607	none	none	none	Unigene7524_All	AT2G03810.4|AT2G03810.3|AT2G03810.2|AT2G03810.1	18S pre-ribosomal assembly protein gar2-related
Lsat_1_v5_gn_9_59881.1	1437	515	0.0943208	0.514535	1	11569	PF00170	bZIP transcription factor	GO:0043565|GO:0003700|GO:0006355	none	none	none
Lsat_1_v5_gn_9_15241.1	983	370	0.165053	0.272108	1	5805	PF13639	Ring finger domain	GO:0005515|GO:0008270	Unigene5490_All	AT5G48655.3|AT5G48655.1|AT5G48655.2	RING/U-box superfamily protein
Lsat_1_v5_gn_9_42380.1	2783	1039	0.153293	0.246767	1	5259	PF00575	S1 RNA binding domain	GO:0003723	Unigene22122_All	AT1G71720.1	Nucleic acid-binding proteins superfamily
Lsat_1_v5_gn_5_109540.1	2402	850	0.0760412	0.574579	1	12880	none	none	none	Unigene3710_All	none	none
Lsat_1_v5_gn_3_22861.1	543	175	-0.0588282	0.758994	1	17295	none	none	none	none	none	none
Lsat_1_v5_gn_8_91121.1	38	14	0.133548	0.88743	1	20248.5	PF03171|PF14226	2OG-Fe(II) oxygenase superfamily|non-haem dioxygenase in morphine synthesis N-terminal	GO:0055114|GO:0016491|GO:0016706	Unigene9267_All	none	none
Lsat_1_v5_gn_6_52480.1	105	31	-0.184949	0.67229	1	15215.5	none	none	none	Unigene19228_All	none	none
Lsat_1_v5_gn_4_280.1	875	319	0.118997	0.442325	1	9183	PF02338	OTU-like cysteine protease	none	Unigene8240_All	AT5G13100.1
Lsat_1_v5_gn_2_124521.1	915	290	-0.082953	0.602891	1	13438	PF13839	GDSL/SGNH-like Acyl-Esterase family found in Pmr5 and Cas1p	none	none	AT3G55990.1	Plant protein of unknown function (DUF828)
Lsat_1_v5_gn_7_14100.1	190	61	-0.0643051	0.861991	1	19639	PF05641|PF01426	Agenet domain|BAH domain	GO:0003677	Unigene13595_All	none	none
Lsat_1_v5_gn_4_112501.1	83	20	-0.477087	0.268561	1	5718.5	none	none	none	Unigene4113_All	none	none
Lsat_1_v5_gn_4_51460.1	1279	433	0.0121693	0.945529	1	21546	PF07047	Optic atrophy 3 protein (OPA3)	none	Unigene18696_All	AT1G28510.1	Optic atrophy 3 protein (OPA3)
Lsat_1_v5_gn_9_103981.1	75	29	0.203437	0.628785	1	14189	PF00646|PF07734	F-box domain|F-box associated	GO:0005515	Unigene19792_All	none	none
Lsat_1_v5_gn_3_48840.1	120	46	0.191141	0.556328	1	12482.5	PF00743	Flavin-binding monooxygenase-like	GO:0055114|GO:0050661|GO:0050660|GO:0004499	Unigene30697_All	none	none
Lsat_1_v5_gn_9_60961.1	70	25	0.0890906	0.83764	1	19081	PF00249	Myb-like DNA-binding domain	GO:0003682	Unigene31145_All	none	none
Lsat_1_v5_gn_0_7900.1	3772	1023	-0.307758	0.0189851	0.547893	902	PF00583	Acetyltransferase (GNAT) family	GO:0008080	none	AT1G72030.1	Acyl-CoA N-acyltransferases (NAT) superfamily protein
Lsat_1_v5_gn_8_77900.1	5178	1941	0.159148	0.210013	1	4483	PF00076	RNA recognition motif. (a.k.a. RRM, RBD, or RNP domain)	GO:0003676	Unigene30485_All|Unigene30486_All	none	none
Lsat_1_v5_gn_2_47761.1	596	217	0.117096	0.501178	1	11212	PF04278	Tic22-like family	none	Unigene32164_All	AT3G23710.1	Tic22-like family protein
Lsat_1_v5_gn_7_104161.1	1869	618	-0.0218372	0.882931	1	20150	PF00400|PF00069	WD domain, G-beta repeat|Protein kinase domain	GO:0005515|GO:0004672|GO:0006468|GO:0005524	none	AT1G53090.2|AT1G53090.1	SPA1-related 4
Lsat_1_v5_gn_4_108960.1	1565	458	-0.197969	0.169901	1	3773	PF02181	Formin Homology 2 Domain	none	Unigene23902_All	AT5G07740.1	actin binding
Lsat_1_v5_gn_5_117961.1	5964	1558	-0.361824	0.00456734	0.248887	478	none	none	none	none	none	none
Lsat_1_v5_gn_3_116460.1	286	75	-0.35604	0.124033	1	2846.5	none	none	none	none	none	none
Lsat_1_v5_gn_5_172740.1	91	32	0.0668195	0.92974	1	21191.5	PF00481	Protein phosphatase 2C	GO:0003824	Unigene18023_All	none	none
Lsat_1_v5_gn_2_109040.1	241	52	-0.637079	0.0121169	0.432037	731.5	PF04520	Senescence regulator	none	Unigene18406_All	none	none
Lsat_1_v5_gn_2_3201.1	1577	642	0.278181	0.0458971	0.805641	1486	PF08311	Mad3/BUB1 homology region 1	none	none	AT2G33560.1	BUB1-related (BUB1: budding uninhibited by benzymidazol 1)
Lsat_1_v5_gn_5_63340.1	305	84	-0.285406	0.216475	1	4610	none	none	none	Unigene40822_All	none	none
Lsat_1_v5_gn_5_33281.1	366	124	0.0132381	0.970743	1	21979.5	PF00155	Aminotransferase class I and II	GO:0030170|GO:0009058	none	AT5G11520.1	aspartate aminotransferase 3
Lsat_1_v5_gn_8_68860.1	1288	435	0.00870187	0.956637	1	21732	PF00462	Glutaredoxin	GO:0009055|GO:0015035|GO:0045454	none	AT5G20500.1	Glutaredoxin family protein
Lsat_1_v5_gn_5_35680.1	492	152	-0.119791	0.52251	1	11739	PF12681	Glyoxalase-like domain	none	Unigene20607_All	none	none
Lsat_1_v5_gn_5_52800.1	844	259	-0.129512	0.433774	1	8997	PF00443|PF01753	Ubiquitin carboxyl-terminal hydrolase|MYND finger	GO:0004221|GO:0006511|GO:0008270	Unigene24376_All	AT4G31670.1	ubiquitin-specific protease 18
Lsat_1_v5_gn_1_2220.1	827	260	-0.0946052	0.571194	1	12811	PF00400	WD domain, G-beta repeat	GO:0005515	Unigene23639_All	AT5G10940.2	transducin family protein / WD-40 repeat family protein
Lsat_1_v5_gn_9_32160.1	63	18	-0.231859	0.649555	1	14657.5	none	none	none	Unigene12720_All	none	none
Lsat_1_v5_gn_6_61201.1	184	65	0.0734814	0.77331	1	17593.5	none	none	none	none	none	none
Lsat_1_v5_gn_7_34001.1	2101	638	-0.144686	0.296225	1	6344	PF03080|PF14365	Domain of unknown function (DUF239)|Domain of unknown function (DUF4409)	none	Unigene13977_All	none	none
Lsat_1_v5_gn_2_87760.1	712	253	0.0819876	0.631184	1	14240	PF01501	Glycosyl transferase family 8	GO:0016757	Unigene23691_All	AT5G15470.1	galacturonosyltransferase 14
Lsat_1_v5_gn_4_114881.1	50	17	0.018287	1	1	25286	PF00067	Cytochrome P450	GO:0016705|GO:0009055|GO:0055114|GO:0020037|GO:0005506	none	none	none
Lsat_1_v5_gn_6_27120.1	289	109	0.167904	0.425489	1	8817	PF04818	RNA polymerase II-binding domain.	none	Unigene3692_All	AT2G36480.1|AT2G36480.2|AT2G36480.3	ENTH/VHS family protein
Lsat_1_v5_gn_9_21641.1	2365	749	-0.0840473	0.539499	1	12090	PF08541|PF08392	3-Oxoacyl-[acyl-carrier-protein (ACP)] synthase III C terminal|FAE1/Type III polyketide synthase-like protein	GO:0016747|GO:0008610|GO:0006633|GO:0016020	Unigene17892_All	none	none
Lsat_1_v5_gn_3_3920.1	243	82	0.00748217	1	1	25286	PF01571|PF08669	Aminomethyltransferase folate-binding domain|Glycine cleavage T-protein C-terminal barrel domain	GO:0005737|GO:0006546|GO:0004047	Unigene23848_All	AT4G12130.1	Glycine cleavage T-protein family
Lsat_1_v5_gn_7_74540.1	58	19	-0.0351901	1	1	23904	PF00849	RNA pseudouridylate synthase	GO:0009451|GO:0003723|GO:0009982|GO:0001522	Unigene27873_All	AT1G56345.1	Pseudouridine synthase family protein
Lsat_1_v5_gn_3_36021.1	111	41	0.137663	0.697608	1	15839	PF13041|PF01535	PPR repeat family|PPR repeat	none	Unigene33044_All	none	none
Lsat_1_v5_gn_1_72081.1	5	3	0.814668	0.728453	1	16521.5	PF05875	Ceramidase	GO:0006672|GO:0016021|GO:0016811	none	none	none
Lsat_1_v5_gn_8_125081.1	180	49	-0.302045	0.26234	1	5634.5	none	none	none	Unigene10328_All	none	none
Lsat_1_v5_gn_0_4301.1	162	58	0.0927756	0.75497	1	17145	PF04564	U-box domain	GO:0000151|GO:0004842|GO:0016567	Unigene37662_All	AT1G49780.1	plant U-box 26
Lsat_1_v5_gn_7_108440.1	2	1	0.533599	1	1	25286	none	none	none	none	none	none
Lsat_1_v5_gn_5_150061.1	1086	388	0.0898379	0.558729	1	12531	none	none	none	none	AT3G51610.1
Lsat_1_v5_gn_4_83620.1	1182	358	-0.148425	0.328989	1	6943	PF13915|PF13889	Domain of unknown function (DUF4210)|Chromosome segregation during meiosis	none	Unigene24135_All	AT3G26890.5|AT3G26890.4|AT3G26890.3|AT3G26890.2|AT3G26890.1
Lsat_1_v5_gn_3_86321.1	320	125	0.218486	0.296729	1	6348.5	none	none	none	Unigene9428_All	none	none
Lsat_1_v5_gn_1_127920.1	1367	497	0.115038	0.422551	1	8766	PF13893|PF00076	RNA recognition motif. (a.k.a. RRM, RBD, or RNP domain)	GO:0003676	Unigene30995_All	AT5G16260.1	RNA binding (RRM/RBD/RNP motifs) family protein
Lsat_1_v5_gn_2_86640.1	354	122	0.0378604	0.88119	1	20113	PF08214|PF02135	Histone acetylation protein|TAZ zinc finger	GO:0008270|GO:0003712|GO:0004402|GO:0006355|GO:0005634	Unigene26901_All	none	none
Lsat_1_v5_gn_7_47721.1	299	102	0.0231577	0.932775	1	21273	PF00234	Protease inhibitor/seed storage/LTP family	none	Unigene25508_All	none	none
Lsat_1_v5_gn_5_73601.1	30	5	-1.00117	0.195521	1	4239.5	none	none	none	none	none	none
Lsat_1_v5_gn_4_68701.1	1225	368	-0.16023	0.284981	1	6049	PF00724	NADH:flavin oxidoreductase / NADH oxidase family	GO:0016491|GO:0010181|GO:0055114	Unigene8369_All	AT1G76690.1	12-oxophytodienoate reductase 2
Lsat_1_v5_gn_6_17901.1	14	4	-0.22928	1	1	24245.5	PF00413|PF01471	Matrixin|Putative peptidoglycan binding domain	GO:0004222|GO:0006508|GO:0008270|GO:0031012	none	AT4G16640.1	Matrixin family protein
Lsat_1_v5_gn_4_152101.1	105	38	0.108245	0.746031	1	16946	PF10294	Putative methyltransferase	none	Unigene15990_All	AT5G49560.1	Putative methyltransferase family protein
Lsat_1_v5_gn_8_101881.1	522	205	0.226247	0.196791	1	4263.5	PF03810|PF13513	Importin-beta N-terminal domain|HEAT-like repeat	GO:0005643|GO:0006886|GO:0008565	none	AT3G08943.1	ARM repeat superfamily protein
Lsat_1_v5_gn_8_92421.1	239	76	-0.078128	0.764062	1	17420	PF00433|PF00069	Protein kinase C terminal domain|Protein kinase domain	GO:0005524|GO:0004674|GO:0006468|GO:0004672	Unigene23353_All	none	none
Lsat_1_v5_gn_1_35220.1	15	5	-0.0100878	1	1	25286	PF03759	PRONE (Plant-specific Rop nucleotide exchanger)	GO:0005089	none	AT1G79860.1	RHO guanyl-nucleotide exchange factor 12
Lsat_1_v5_gn_2_73400.1	629	211	-0.00106828	1	1	25286	PF02042	RWP-RK domain	none	Unigene8230_All	AT4G35590.1	RWP-RK domain-containing protein
Lsat_1_v5_gn_7_9821.1	14551	5284	0.113331	0.356722	1	7514	PF08069|PF00312	Ribosomal S13/S15 N-terminal domain|Ribosomal protein S15	GO:0005840|GO:0003735|GO:0006412|GO:0005622	none	none	none
Lsat_1_v5_gn_6_38640.1	449	179	0.247898	0.177208	1	3897	PF12697	Alpha/beta hydrolase family	none	none	AT3G44510.2	alpha/beta-Hydrolases superfamily protein
Lsat_1_v5_gn_3_59680.1	5270	1846	0.0613459	0.630852	1	14231	PF10363|PF13646|PF13513	Protein of unknown function (DUF2435)|HEAT repeats|HEAT-like repeat	none	Unigene18890_All|Unigene18891_All	none	none
Lsat_1_v5_gn_5_36241.1	1593	567	0.0844132	0.553453	1	12424	PF01008	Initiation factor 2 subunit family	GO:0044237	Unigene24265_All	AT3G07300.3	NagB/RpiA/CoA transferase-like superfamily protein
Lsat_1_v5_gn_5_136840.1	490	171	0.055942	0.768951	1	17512	PF01070	FMN-dependent dehydrogenase	GO:0016491	none	AT3G14130.1	Aldolase-type TIM barrel family protein
Lsat_1_v5_gn_7_111061.1	1531	522	0.0223931	0.888794	1	20289	PF00642	Zinc finger C-x8-C-x5-C-x3-H type (and similar)	GO:0008270|GO:0003676	none	AT3G12680.1	floral homeotic protein (HUA1)
Lsat_1_v5_gn_5_32021.1	57	20	0.0635823	1	1	23904	PF14299|PF00069|PF07714	Phloem protein 2|Protein kinase domain|Protein tyrosine kinase	GO:0004672|GO:0006468|GO:0005524	none	none	none
Lsat_1_v5_gn_1_99180.1	1234	421	0.0232947	0.888291	1	20272.5	PF00931	NB-ARC domain	GO:0043531	Unigene26695_All	none	none
Lsat_1_v5_gn_5_110200.1	811	210	-0.374465	0.0238726	0.604341	1031	PF06203|PF00320|PF06200	CCT motif|GATA zinc finger|tify domain	GO:0005515|GO:0006355|GO:0043565|GO:0008270|GO:0003700	Unigene24788_All	none	none
Lsat_1_v5_gn_4_165621.1	2031	716	0.0705833	0.609845	1	13587	PF00010	Helix-loop-helix DNA-binding domain	GO:0046983	Unigene22029_All	none	none
Lsat_1_v5_gn_8_166381.1	668	276	0.299493	0.0649769	0.921183	1841	PF07786	Protein of unknown function (DUF1624)	none	Unigene20555_All	AT5G47900.2|AT5G47900.7|AT5G47900.4	Protein of unknown function (DUF1624)
Lsat_1_v5_gn_8_140600.1	627	192	-0.132569	0.446363	1	9264.5	PF07891	Protein of unknown function (DUF1666)	none	Unigene23447_All	AT1G73850.1	Protein of unknown function (DUF1666)
Lsat_1_v5_gn_1_54380.1	1153	340	-0.187005	0.219377	1	4668	PF00400	WD domain, G-beta repeat	GO:0005515	Unigene32378_All	AT2G37160.1	Transducin/WD40 repeat-like superfamily protein
Lsat_1_v5_gn_9_4200.1	35	20	0.764224	0.10626	1	2546	PF00010	Helix-loop-helix DNA-binding domain	GO:0046983	Unigene42021_All	AT5G64980.1
Lsat_1_v5_gn_6_104420.1	1281	383	-0.16708	0.263763	1	5657	PF00069	Protein kinase domain	GO:0004672|GO:0006468|GO:0005524	Unigene14404_All	none	none
Lsat_1_v5_gn_3_76480.1	71	17	-0.486012	0.270182	1	5755.5	PF01571	Aminomethyltransferase folate-binding domain	GO:0005737|GO:0004047|GO:0006546	Unigene29092_All	none	none
Lsat_1_v5_gn_3_54560.1	15	6	0.249959	1	1	25286	PF02469	Fasciclin domain	none	none	none	none
Lsat_1_v5_gn_0_42100.1	548	168	-0.130919	0.464397	1	9788.5	PF12056	Protein of unknown function (DUF3537)	none	Unigene11226_All	none	none
Lsat_1_v5_gn_7_40461.1	330	93	-0.252259	0.244617	1	5202.5	PF00005|PF00664	ABC transporter|ABC transporter transmembrane region	GO:0016887|GO:0005524|GO:0042626|GO:0006810|GO:0055085|GO:0016021	Unigene3636_All	none	none
Lsat_1_v5_gn_4_22040.1	29	10	0.0384507	1	1	25286	PF02170|PF08699|PF02171	PAZ domain|Domain of unknown function (DUF1785)|Piwi domain	GO:0005515	Unigene17281_All	none	none
Lsat_1_v5_gn_1_56881.1	289	104	0.1002	0.670712	1	15171	PF08472|PF05116	Sucrose-6-phosphate phosphohydrolase C-terminal|Sucrose-6F-phosphate phosphohydrolase	GO:0050307|GO:0000287|GO:0005986	Unigene20282_All	AT2G35840.3|AT2G35840.2|AT2G35840.1	Sucrose-6F-phosphate phosphohydrolase family protein
Lsat_1_v5_gn_2_36221.1	4081	1331	-0.0416618	0.750634	1	17056	PF08544|PF00288	GHMP kinases C terminal|GHMP kinases N terminal domain	GO:0005524	Unigene12002_All	AT2G26930.1	4-(cytidine 5'-phospho)-2-C-methyl-D-erithritol kinase
Lsat_1_v5_gn_4_55060.1	34	16	0.48502	0.389388	1	8070.5	none	none	none	none	none	none
Lsat_1_v5_gn_4_173760.1	374	112	-0.164704	0.431705	1	8956.5	PF07714|PF12819	Protein tyrosine kinase|Carbohydrate-binding protein of the ER	GO:0006468|GO:0004672	Unigene25783_All	none	none
Lsat_1_v5_gn_6_100660.1	18573	6893	0.144744	0.237021	1	5044	PF00297	Ribosomal protein L3	GO:0003735|GO:0005622|GO:0006412|GO:0005840	none	AT1G43170.8|AT1G43170.9|AT1G43170.7|AT1G43170.6|AT1G43170.5|AT1G43170.3|AT1G43170.2|AT1G43170.1	ribosomal protein 1
Lsat_1_v5_gn_8_17481.1	16458	5027	-0.136269	0.26778	1	5711	PF02866|PF00056	lactate/malate dehydrogenase, alpha/beta C-terminal domain|lactate/malate dehydrogenase, NAD binding domain	GO:0055114|GO:0016616|GO:0016491	none	AT5G58330.2|AT5G58330.1	lactate/malate dehydrogenase family protein
Lsat_1_v5_gn_0_5020.1	1390	418	-0.158739	0.280721	1	5979	none	none	none	Unigene17686_All	none	none
Lsat_1_v5_gn_1_16241.1	412	142	0.037978	0.840685	1	19146	PF00400	WD domain, G-beta repeat	GO:0005515	Unigene7198_All	AT4G29860.1	Transducin/WD40 repeat-like superfamily protein
Lsat_1_v5_gn_4_74540.1	2074	752	0.111127	0.416909	1	8649	PF13041|PF01535	PPR repeat family|PPR repeat	none	Unigene1565_All	AT1G74850.1	plastid transcriptionally active 2
Lsat_1_v5_gn_8_109281.1	1304	444	0.0204332	0.893335	1	20382	PF03151	Triose-phosphate Transporter family	none	Unigene662_All	none	none
Lsat_1_v5_gn_2_132401.1	13	2	-1.10169	0.392699	1	8185.5	PF06521	PAR1 protein	none	Unigene40656_All	AT5G52390.1	PAR1 protein
Lsat_1_v5_gn_6_38900.1	3022	1054	0.0551163	0.678745	1	15356	PF04568	Mitochondrial ATPase inhibitor, IATP	GO:0004857|GO:0005739|GO:0045980	Unigene22253_All	AT2G27730.1	copper ion binding
Lsat_1_v5_gn_8_51661.1	872	219	-0.418545	0.0107696	0.407266	689	none	none	none	Unigene13856_All	none	none
Lsat_1_v5_gn_2_8681.1	34	7	-0.700388	0.309808	1	6580.5	none	none	none	none	none	none
Lsat_1_v5_gn_3_35441.1	239	68	-0.238452	0.328418	1	6932.5	none	none	none	Unigene17518_All	none	none
Lsat_1_v5_gn_5_34860.1	487	178	0.122659	0.504181	1	11279	PF03407	Nucleotide-diphospho-sugar transferase	none	none	none	none
Lsat_1_v5_gn_2_58900.1	10	3	-0.159066	1	1	25286	none	none	none	Unigene31720_All	none	none
Lsat_1_v5_gn_2_112320.1	447	139	-0.110393	0.579723	1	12961	PF00583	Acetyltransferase (GNAT) family	GO:0008080	Unigene10817_All	AT2G39000.1	Acyl-CoA N-acyltransferases (NAT) superfamily protein
Lsat_1_v5_gn_3_129821.1	201	57	-0.243167	0.357799	1	7525	none	none	none	Unigene23874_All	none	none
Lsat_1_v5_gn_8_42780.1	75	17	-0.564881	0.235508	1	5011.5	PF12906|PF12428	RING-variant domain|Protein of unknown function (DUF3675)	GO:0008270	Unigene29006_All	none	none
Lsat_1_v5_gn_2_106861.1	250	59	-0.507937	0.0412203	0.772658	1391	PF00403	Heavy-metal-associated domain	GO:0046872|GO:0030001	Unigene14037_All	AT5G60800.1|AT5G60800.2	Heavy metal transport/detoxification superfamily protein
Lsat_1_v5_gn_7_50881.1	566	204	0.102483	0.5671	1	12737	none	none	none	Unigene7527_All	none	none
Lsat_1_v5_gn_1_113741.1	882	293	-0.0151263	0.94	1	21425	PF04573	Signal peptidase subunit	GO:0006465|GO:0016021|GO:0008233|GO:0005787	Unigene4840_All	AT5G27430.1	Signal peptidase subunit
Lsat_1_v5_gn_3_126721.1	1505	470	-0.104269	0.477104	1	10040	PF01134|PF13932	Glucose inhibited division protein A|GidA associated domain 3	GO:0008033|GO:0050660	Unigene25857_All	AT2G13440.1	glucose-inhibited division family A protein
Lsat_1_v5_gn_3_38100.1	97	37	0.183956	0.616987	1	13728.5	none	none	none	Unigene18521_All	none	none
Lsat_1_v5_gn_9_35701.1	94	35	0.14916	0.669147	1	15113.5	none	none	none	Unigene22137_All	none	none
Lsat_1_v5_gn_1_100400.1	3006	1056	0.0655093	0.621793	1	13833	none	none	none	none	AT4G31560.1	high chlorophyll fluorescence 153
Lsat_1_v5_gn_1_81840.1	2369	725	-0.133466	0.328449	1	6934	PF00676	Dehydrogenase E1 component	GO:0008152|GO:0016624	Unigene24931_All	AT5G09300.2|AT5G09300.1	Thiamin diphosphate-binding fold (THDP-binding) superfamily protein
Lsat_1_v5_gn_8_166701.1	1060	328	-0.117527	0.445562	1	9247	PF13225	Domain of unknown function (DUF4033)	none	none	AT4G01995.1
Lsat_1_v5_gn_2_125440.1	22	6	-0.296913	0.842095	1	19189.5	none	none	none	none	none	none
Lsat_1_v5_gn_6_19600.1	12	8	0.978744	0.174049	1	3837.5	PF00847	AP2 domain	GO:0006355|GO:0003700	Unigene25881_All	AT5G25190.1	Integrase-type DNA-binding superfamily protein
Lsat_1_v5_gn_9_51281.1	18	4	-0.587615	0.653017	1	14725.5	PF00646	F-box domain	GO:0005515	none	none	none
Lsat_1_v5_gn_7_17740.1	5	3	0.814668	0.728453	1	16521.5	PF00012	Hsp70 protein	none	none	none	none
Lsat_1_v5_gn_3_133981.1	18	4	-0.587615	0.653017	1	14725.5	PF00487|PF11960	Fatty acid desaturase|Domain of unknown function (DUF3474)	GO:0006629|GO:0016717|GO:0055114	none	none	none
Lsat_1_v5_gn_4_181721.1	1498	558	0.15003	0.29239	1	6172	PF00089|PF13180	Trypsin|PDZ domain	GO:0004252|GO:0006508|GO:0005515	Unigene4074_All	AT5G40200.1	DegP protease 9
Lsat_1_v5_gn_3_82260.1	32	10	-0.102701	1	1	25286	PF00249	Myb-like DNA-binding domain	GO:0003682	Unigene27853_All	AT1G56650.1	production of anthocyanin pigment 1
Lsat_1_v5_gn_2_100100.1	372	97	-0.364289	0.0784258	0.976024	2097	PF04520	Senescence regulator	none	Unigene17854_All	AT5G60680.1	Protein of unknown function, DUF584
Lsat_1_v5_gn_9_21560.1	2	2	1.49031	0.626303	1	14025	PF12799|PF12819	Leucine Rich repeats (2 copies)|Carbohydrate-binding protein of the ER	none	none	none	none
Lsat_1_v5_gn_6_103181.1	382	136	0.0847421	0.699891	1	15873.5	PF00244	14-3-3 protein	none	none	none	none
Lsat_1_v5_gn_2_79920.1	3226	1092	0.0119741	0.931348	1	21232	PF00294	pfkB family carbohydrate kinase	none	Unigene21614_All	AT1G66430.1	pfkB-like carbohydrate kinase family protein
Lsat_1_v5_gn_2_93681.1	249	102	0.286976	0.188163	1	4105	PF04194	Programmed cell death protein 2, C-terminal putative domain	GO:0005737	Unigene16037_All|Unigene23192_All|Unigene26687_All	AT5G64830.1	programmed cell death 2 C-terminal domain-containing protein
Lsat_1_v5_gn_5_179580.1	237	81	0.0258349	0.921451	1	21006	PF04504	Protein of unknown function, DUF573	none	Unigene19388_All	AT5G28040.1	DNA-binding storekeeper protein-related transcriptional regulator
Lsat_1_v5_gn_6_80780.1	259	74	-0.232424	0.328412	1	6929.5	PF02365	No apical meristem (NAM) protein	GO:0003677|GO:0006355	Unigene7215_All	AT4G35580.1|AT4G35580.3|AT4G35580.2	NAC transcription factor-like 9
Lsat_1_v5_gn_4_162700.1	309	97	-0.0967412	0.673164	1	15229	PF00069|PF12819	Protein kinase domain|Carbohydrate-binding protein of the ER	GO:0005524|GO:0006468|GO:0004672	none	AT2G23200.1	Protein kinase superfamily protein
Lsat_1_v5_gn_5_101501.1	45	5	-1.58315	0.0170924	0.522379	853	none	none	none	none	none	none
Lsat_1_v5_gn_7_50200.1	282	114	0.267925	0.2107	1	4491	PF14432|PF01535|PF13041	DYW family of nucleic acid deaminases|PPR repeat|PPR repeat family	none	Unigene14395_All	AT4G30700.1	Pentatricopeptide repeat (PPR) superfamily protein
Lsat_1_v5_gn_4_63860.1	109	44	0.265579	0.39657	1	8275.5	PF13837	Myb/SANT-like DNA-binding domain	none	Unigene28052_All	AT5G47660.1	Homeodomain-like superfamily protein
Lsat_1_v5_gn_4_56901.1	713	222	-0.108564	0.522151	1	11729	PF07992|PF00070	Pyridine nucleotide-disulphide oxidoreductase	GO:0055114|GO:0016491|GO:0050660	none	none	none
Lsat_1_v5_gn_9_114281.1	40	5	-1.41397	0.0471593	0.818182	1503.5	PF01439	Metallothionein	GO:0046872	none	none	none
Lsat_1_v5_gn_6_6281.1	1863	581	-0.106258	0.450819	1	9369	PF13410|PF02798	Glutathione S-transferase, C-terminal domain|Glutathione S-transferase, N-terminal domain	GO:0005515	Unigene6833_All	AT5G41210.1	glutathione S-transferase THETA 1
Lsat_1_v5_gn_2_84821.1	235	78	-0.0163532	1	1	23799	PF03168	Late embryogenesis abundant protein	none	none	AT5G42860.1
Lsat_1_v5_gn_5_117920.1	14424	4774	-0.0204521	0.86912	1	19815	PF00574	Clp protease	none	Unigene28110_All	AT1G11750.1	CLP protease proteolytic subunit 6
Lsat_1_v5_gn_4_170061.1	1701	668	0.226262	0.102518	1	2489	PF02298	Plastocyanin-like domain	GO:0009055|GO:0005507	Unigene8543_All	none	none
Lsat_1_v5_gn_1_65541.1	1997	616	-0.122072	0.381477	1	7944	PF00400	WD domain, G-beta repeat	GO:0005515	none	none	none
Lsat_1_v5_gn_1_52681.1	5	2	0.244428	1	1	25286	PF13639	Ring finger domain	GO:0008270|GO:0005515	none	none	none
Lsat_1_v5_gn_5_174621.1	5679	1980	0.0546102	0.667878	1	15084	PF00698	Acyl transferase domain	none	Unigene28639_All	AT2G30200.1	catalytics;transferases;[acyl-carrier-protein] S-malonyltransferases;binding
Lsat_1_v5_gn_2_97841.1	928	346	0.151367	0.325282	1	6865	PF13041|PF01535	PPR repeat family|PPR repeat	none	Unigene17389_All	AT2G27800.1	Tetratricopeptide repeat (TPR)-like superfamily protein
Lsat_1_v5_gn_4_185500.1	5045	1723	0.0248159	0.848027	1	19320	PF09273	Rubisco LSMT substrate-binding	none	Unigene1496_All	AT5G14260.2|AT5G14260.1|AT5G14260.3	Rubisco methyltransferase family protein
Lsat_1_v5_gn_5_140320.1	23	8	0.0507805	1	1	23733.5	PF03914	CBF/Mak21 family	none	none	none	none
Lsat_1_v5_gn_7_17581.1	240	90	0.159593	0.504037	1	11270	PF00067	Cytochrome P450	GO:0005506|GO:0055114|GO:0016705|GO:0009055|GO:0020037	Unigene23804_All	none	none
Lsat_1_v5_gn_1_53901.1	7720	2619	0.0151633	0.905246	1	20652	PF00164	Ribosomal protein S12	GO:0005840|GO:0005622|GO:0003735|GO:0006412	none	none	none
Lsat_1_v5_gn_9_19321.1	4370	1521	0.0521331	0.686884	1	15511	PF00626|PF02209	Gelsolin repeat|Villin headpiece domain	GO:0003779|GO:0007010	Unigene895_All	AT2G29890.1	villin-like 1
Lsat_1_v5_gn_3_47800.1	53	21	0.23837	0.638642	1	14451.5	PF03330|PF01357	Rare lipoprotein A (RlpA)-like double-psi beta-barrel|Pollen allergen	none	Unigene3043_All	none	none
Lsat_1_v5_gn_3_68681.1	313	109	0.0528828	0.838908	1	19109	PF13837	Myb/SANT-like DNA-binding domain	none	Unigene15719_All	none	none
Lsat_1_v5_gn_8_125161.1	23	4	-0.93802	0.29543	1	6325	PF02458	Transferase family	GO:0016747	none	none	none
Lsat_1_v5_gn_3_82160.1	1098	303	-0.282687	0.067359	0.932168	1886	PF00249	Myb-like DNA-binding domain	GO:0003682	Unigene14701_All	none	none
Lsat_1_v5_gn_2_78341.1	424	140	-0.0238784	0.920539	1	20988	PF07798	Protein of unknown function (DUF1640)	none	Unigene794_All	AT2G16460.1	Protein of unknown function (DUF1640)
Lsat_1_v5_gn_1_38060.1	821	308	0.160262	0.312488	1	6640	PF03847	Transcription initiation factor TFIID subunit A	GO:0005669|GO:0006352	Unigene1807_All|Unigene41416_All	AT1G17440.2|AT1G17440.1	Transcription initiation factor TFIID subunit A
Lsat_1_v5_gn_5_157341.1	4378	1489	0.0188194	0.886441	1	20225	PF13418	Galactose oxidase, central domain	none	none	AT5G18590.2|AT5G18590.1	Galactose oxidase/kelch repeat superfamily protein
Lsat_1_v5_gn_4_102681.1	29	7	-0.472267	0.594255	1	13266	none	none	none	Unigene29660_All	ATCG00500.1	acetyl-CoA carboxylase carboxyl transferase subunit beta
Lsat_1_v5_gn_7_73381.1	303	101	-0.0102078	1	1	25286	PF07887	Calmodulin binding protein-like	none	Unigene27475_All	none	none
Lsat_1_v5_gn_3_94600.1	1	1	1.41514	0.500871	1	10855.5	PF03105	SPX domain	none	none	none	none
Lsat_1_v5_gn_4_67421.1	10155	3390	-0.0080845	0.949726	1	21617	PF00278|PF02784	Pyridoxal-dependent decarboxylase, C-terminal sheet domain|Pyridoxal-dependent decarboxylase, pyridoxal binding domain	GO:0003824	Unigene11242_All	none	none
Lsat_1_v5_gn_9_61640.1	4070	1351	-0.016252	0.903815	1	20622	PF12796	Ankyrin repeats (3 copies)	none	none	none	none
Lsat_1_v5_gn_8_101681.1	6114	2023	-0.0208712	0.871415	1	19858	PF02771|PF02770|PF00441	Acyl-CoA dehydrogenase, N-terminal domain|Acyl-CoA dehydrogenase, middle domain|Acyl-CoA dehydrogenase, C-terminal domain	GO:0003995|GO:0055114|GO:0016627	Unigene5296_All	AT3G51840.1	acyl-CoA oxidase 4
Lsat_1_v5_gn_1_13660.1	94	32	0.0201198	1	1	25286	PF13912	C2H2-type zinc finger	none	none	none	none
Lsat_1_v5_gn_6_85860.1	4207	1328	-0.0887842	0.494198	1	10389	PF00498	FHA domain	GO:0005515	Unigene25297_All	AT2G21530.1	SMAD/FHA domain-containing protein
Lsat_1_v5_gn_2_99921.1	52	14	-0.317059	0.524111	1	11765.5	none	none	none	none	none	none
Lsat_1_v5_gn_3_103841.1	1	1	1.41514	0.500871	1	10855.5	PF06991	Splicing factor, Prp19-binding domain	none	none	none	none
Lsat_1_v5_gn_2_126181.1	1336	510	0.185373	0.19683	1	4265	PF00170	bZIP transcription factor	GO:0003700|GO:0043565|GO:0006355	Unigene25171_All	AT2G40620.1	Basic-leucine zipper (bZIP) transcription factor family protein
Lsat_1_v5_gn_4_177261.1	64	17	-0.336679	0.495342	1	10406	PF00046|PF02183	Homeobox domain|Homeobox associated leucine zipper	GO:0003700|GO:0006355|GO:0043565|GO:0003677|GO:0005634	Unigene7713_All	none	none
Lsat_1_v5_gn_5_27540.1	2992	909	-0.144	0.28012	1	5976	PF05761	5' nucleotidase family	none	Unigene11942_All	AT1G75210.1	HAD-superfamily hydrolase, subfamily IG, 5'-nucleotidase
Lsat_1_v5_gn_8_116340.1	21	4	-0.807885	0.39194	1	8129	PF03936|PF01397	Terpene synthase family, metal binding domain|Terpene synthase, N-terminal domain	GO:0010333|GO:0016829|GO:0000287|GO:0008152	none	none	none
Lsat_1_v5_gn_5_116580.1	72	28	0.211667	0.620044	1	13785.5	none	none	none	none	none	none
Lsat_1_v5_gn_5_174240.1	736	274	0.149183	0.35815	1	7529	PF04852	Protein of unknown function (DUF640)	none	Unigene12236_All	none	none
Lsat_1_v5_gn_1_83900.1	226	49	-0.630066	0.0144944	0.478865	790	none	none	none	Unigene5876_All	none	none
Lsat_1_v5_gn_4_10841.1	126	52	0.297509	0.325944	1	6877.5	PF06127	Protein of unknown function (DUF962)	none	Unigene11047_All	none	none
Lsat_1_v5_gn_4_152820.1	831	317	0.184344	0.2374	1	5049	PF14259|PF00076	RNA recognition motif (a.k.a. RRM, RBD, or RNP domain)|RNA recognition motif. (a.k.a. RRM, RBD, or RNP domain)	GO:0003676	Unigene17337_All	none	none
Lsat_1_v5_gn_0_2801.1	380	93	-0.455684	0.0313305	0.686664	1188	none	none	none	Unigene5753_All	none	none
Lsat_1_v5_gn_2_123720.1	4703	1964	0.314951	0.0131383	0.451793	759	none	none	none	Unigene20701_All	AT3G56040.1	UDP-glucose pyrophosphorylase 3
Lsat_1_v5_gn_0_19201.1	390	170	0.37665	0.0420876	0.778944	1409	PF05753	Translocon-associated protein beta (TRAPB)	GO:0005783|GO:0016021	Unigene33922_All	none	none
Lsat_1_v5_gn_3_92121.1	8877	2911	-0.0338082	0.787831	1	17924	none	none	none	none	none	none
Lsat_1_v5_gn_5_10001.1	1419	495	0.0553671	0.702081	1	15917	PF00010	Helix-loop-helix DNA-binding domain	GO:0046983	none	AT3G26744.4|AT3G26744.2|AT3G26744.1	basic helix-loop-helix (bHLH) DNA-binding superfamily protein
Lsat_1_v5_gn_5_109301.1	11263	4223	0.159495	0.196712	1	4260	none	none	none	none	AT1G60870.1	maternal effect embryo arrest 9
Lsat_1_v5_gn_2_73561.1	1006	336	-0.00734738	0.973131	1	22029	PF10199|PF00071	Alpha and gamma adaptin binding protein p34|Ras family	GO:0005525|GO:0007264	Unigene1120_All	AT5G65960.1	GTP binding
Lsat_1_v5_gn_8_3740.1	6064	2168	0.0908407	0.47241	1	9965	PF08767|PF08389|PF03810	CRM1 C terminal|Exportin 1-like protein|Importin-beta N-terminal domain	GO:0006886|GO:0005643|GO:0008565	Unigene30430_All	AT5G17020.1	exportin 1A
Lsat_1_v5_gn_5_10860.1	102	34	-0.0101953	1	1	25286	PF02365	No apical meristem (NAM) protein	GO:0006355|GO:0003677	Unigene27354_All	none	none
Lsat_1_v5_gn_4_10260.1	5666	1812	-0.0699969	0.583408	1	13029	none	none	none	Unigene2097_All	AT2G03420.1
Lsat_1_v5_gn_3_3340.1	21	6	-0.230378	1	1	23904	PF03479|PF02178	Domain of unknown function (DUF296)|AT hook motif	GO:0003677	none	AT4G12080.1	AT-hook motif nuclear-localized protein 1
Lsat_1_v5_gn_2_90201.1	275	97	0.0713261	0.757041	1	17255	none	none	none	none	none	none
Lsat_1_v5_gn_8_73841.1	6005	1909	-0.0785962	0.536562	1	12028	PF03514	GRAS family transcription factor	none	Unigene21585_All	none	none
Lsat_1_v5_gn_4_15400.1	577	208	0.102728	0.55544	1	12466	PF13273	Protein of unknown function (DUF4064)	none	Unigene7064_All	AT1G71110.1
Lsat_1_v5_gn_8_69161.1	127	46	0.10947	0.718638	1	16273.5	PF00010	Helix-loop-helix DNA-binding domain	GO:0046983	Unigene30773_All	AT5G57150.1	basic helix-loop-helix (bHLH) DNA-binding superfamily protein
Lsat_1_v5_gn_5_168581.1	6895	2455	0.0849187	0.499543	1	10486	PF00071	Ras family	GO:0007264|GO:0005525	none	AT3G46060.3|AT3G46060.2|AT3G46060.1	RAB GTPase homolog 8A
Lsat_1_v5_gn_5_188301.1	2078	684	-0.0283764	0.843034	1	19219	PF08477|PF08356|PF08355	Miro-like protein|EF hand associated	GO:0005525|GO:0007264|GO:0005622	Unigene10623_All	none	none
Lsat_1_v5_gn_0_9661.1	2864	988	0.0392973	0.770372	1	17535	PF00536|PF02466	SAM domain (Sterile alpha motif)|Tim17/Tim22/Tim23/Pmp24 family	none	Unigene8827_All	AT5G24650.1	Mitochondrial import inner membrane translocase subunit Tim17/Tim22/Tim23 family protein
Lsat_1_v5_gn_7_21620.1	609	205	0.00392889	1	1	25286	PF00931	NB-ARC domain	GO:0043531	Unigene6903_All	AT4G19060.1	P-loop containing nucleoside triphosphate hydrolases superfamily protein
Lsat_1_v5_gn_5_13660.1	721	237	-0.0303558	0.876413	1	20014	PF00571	CBS domain	GO:0005515	Unigene2075_All	none	none
Lsat_1_v5_gn_1_23241.1	1592	568	0.0878609	0.537044	1	12043	PF04788	Protein of unknown function (DUF620)	none	Unigene18380_All	none	none
Lsat_1_v5_gn_5_189641.1	139	38	-0.295823	0.344719	1	7277.5	PF00462	Glutaredoxin	GO:0009055|GO:0015035|GO:0045454	none	none	none
Lsat_1_v5_gn_8_129420.1	749	251	-0.00252931	1	1	25286	PF01963	TraB family	none	none	AT1G05270.1	TraB family protein
Lsat_1_v5_gn_6_92061.1	764	256	-0.00267975	1	1	25286	none	none	none	Unigene9089_All	AT3G23950.1	F-box family protein
Lsat_1_v5_gn_9_116740.1	393	113	-0.223343	0.271695	1	5797	none	none	none	none	none	none
Lsat_1_v5_gn_3_15780.1	1746	645	0.138052	0.321709	1	6803	PF03908	Sec20	none	Unigene11661_All	AT2G35190.1	novel plant snare 11
Lsat_1_v5_gn_3_23200.1	3782	1318	0.0539468	0.679613	1	15371	PF03719|PF00333	Ribosomal protein S5, C-terminal domain|Ribosomal protein S5, N-terminal domain	GO:0003735|GO:0006412|GO:0005622|GO:0005840|GO:0003723	none	AT1G64880.1	Ribosomal protein S5 family protein
Lsat_1_v5_gn_7_2581.1	87	16	-0.865641	0.0393444	0.761222	1349	PF13639|PF03141	Ring finger domain|Putative S-adenosyl-L-methionine-dependent methyltransferase	GO:0008270|GO:0005515|GO:0008168	Unigene28606_All	AT4G01240.1	S-adenosyl-L-methionine-dependent methyltransferases superfamily protein
Lsat_1_v5_gn_8_33300.1	808	270	-0.00664593	0.983908	1	22201	PF00612|PF00063	IQ calmodulin-binding motif|Myosin head (motor domain)	GO:0005515|GO:0003774|GO:0005524|GO:0016459	none	none	none
Lsat_1_v5_gn_9_60581.1	484	153	-0.0866924	0.668643	1	15096	PF00565	Staphylococcal nuclease homologue	GO:0003676	none	none	none
Lsat_1_v5_gn_2_127081.1	10307	3308	-0.0648437	0.602492	1	13431	PF04542|PF04545|PF04539	Sigma-70 region 2|Sigma-70, region 4|Sigma-70 region 3	GO:0003700|GO:0003677|GO:0006355|GO:0016987|GO:0006352	Unigene17404_All	none	none
Lsat_1_v5_gn_2_30521.1	360	115	-0.0715765	0.762624	1	17371.5	none	none	none	Unigene9338_All|Unigene39410_All	none	none
Lsat_1_v5_gn_8_111221.1	2530	950	0.161599	0.225777	1	4814	PF01564	Spermine/spermidine synthase	GO:0003824	Unigene28180_All	AT5G19530.1	S-adenosyl-L-methionine-dependent methyltransferases superfamily protein
Lsat_1_v5_gn_4_50041.1	1634	570	0.055368	0.69949	1	15870	PF14416|PF13839	PMR5 N terminal Domain|GDSL/SGNH-like Acyl-Esterase family found in Pmr5 and Cas1p	none	Unigene18289_All	AT1G29050.1	TRICHOME BIREFRINGENCE-LIKE 38
[truncated: 25,269 more rows]

## Sheet: (C) PPF270_680nm_vs_PPF300_FL
rownames(data)	PPF300_FL_1	PPF270_680nm_1	log2FC (new)	p.value	q.value	ranking	Accession	Description	GO_Annotations	BestHit_unigenes	BestHit_Arabidopsis_genes	Arabidopsis description
[truncated: 26,100 more rows]

[truncated: 6 more sheets: (D) PPF300_470nm_vs_PPF100_FL, (E) PPF300_470nm_vs_PPF300_FL, (F) PPF300_510nm_vs_PPF100_FL, (G) PPF300_510nm_vs_PPF300_FL, (H) PPF300_520nm_vs_PPF100_FL, (I) PPF300_520nm_vs_PPF300_FL]
