# Supplementary material for: Metabolic Reprogramming in Leaf Lettuce Grown Under Different Light Quality and Intensity Conditions Using Narrow-Band LEDs
Source: Sci Rep. 2018 May 21;8:7914. doi: 10.1038/s41598-018-25686-0 (PMC5962576; doi:10.1038/s41598-018-25686-0)
Supplement: Supplementary file 4 — Supplementary Table S3 [file 41598_2018_25686_MOESM4_ESM.xlsx]

## Sheet: Title
Metabolic Reprogramming in Leaf Lettuce Grown Under Different Light Quality and Intensity Conditions Using Narrow-Band LEDs
Kazuyoshi Kitazaki1†, Atsushi Fukushima2, Ryo Nakabayashi2, Yozo Okazaki2, Makoto Kobayashi2, Tetsuya Mori2, Tomoko Nishizawa2, Sebastian Reyes-Chin-Wo3,
Richard W. Michelmore3, Kazuki Saito2,4, Kazuhiro Shoji1*, Miyako Kusano2,5*
1Central Research Institute of Electric Power Industry, Abiko, Chiba 2701194, Japan
2RIKEN Center for Sustainable Resource Science, Yokohama, Kanagawa 230-0045, Japan
3UC Davis Genome Center, Davis, California 95616, USA
4Graduate School of Pharmaceutical Sciences, Chiba University, Chiba, Chiba 263-8522, Japan
5Graduate School of Life and Environmental Sciences, University of Tsukuba, Tsukuba, Ibaraki 305-8572, Japan
†Present address: Research Faculty of Agriculture, Hokkaido University, N-9, W-9, Sapporo, Hokkaido 060-8589, Japan
Kazuyoshi Kitazaki and Atsushi Fukushima contributed equally to this work.
*Correspondence: shoji@criepi.denken.or.jp and kusano.miyako.fp@u.tsukuba.ac.jp

## Sheet: Table S3
	Supplementary Table S3. Sequences of gene-specific primers used for qRT-PCR analysis of flavonoid biosynthesis genes.
target Gene	Gene name	Product length (bp)	Primer name	Sequence(5'→3')	Accession number	memo
CHS	CHS	118	CHS-F03	ACTGGAACTCCATCTTCTGG	AB525909	UGID:1419462 UniGene Lsa.9685 Lactuca sativa (garden lettuce)
			CHS-R03	ACATGTCTGGTGGCTCTCAT		Chalcone synthase
ANS	ANS	123	ANS-F03	TGAGAAAAGCAGCCACCGA	AB525912	UGID:1226463 UniGene Lsa.8451 Lactuca sativa (garden lettuce)
			ANS-R03	TCTTTCTCCTCTACAGGCTG		Anthocyanidin Synthase
PAL	PAL	110	PAL-F04	CTCGCAAATCCAGTCACCAA	AF299330	UGID:1218056 UniGene Lsa.44 Lactuca sativa (garden lettuce)
			PAL-R04	AAGATGTCGACTGCTTCTGC		phenylalanine ammonia-lyase
F3'H	F3H	112	F3H-F02-1	TCTTATCAGAGGCAATGGGC	AB525910	Flavonoid 3-hydrogenase
			F3H-R02	AATGTGAGATCGGGTTGAGG
UFGT	UFGT	117	UFGT-F03	TTGGACACCATCAGACTCAC	JI589113	UGID:5071229 UniGene Lsa.15063 Lactuca sativa (garden lettuce)
			UFGT-R03	GGACCAATGTTGAGAAGGCT		flavonoid-3-O-glucosyltransferase
DFR	DFR	105	DFR-F01	GGGAATGAGGGAGTGATGAA	CV700105
			DFR-R01	ATTGGCAGAAAAAGCAGCAT		dihydroflavonol-4-reductase
